# Supplementary material for: 4,4′-Dichloro-2,2′-[imidazolidine-1,3-diylbis(methylene)]diphenol
Source: Acta Crystallogr Sect E Struct Rep Online. 2011 Sep 14;67(Pt 10):o2581. doi: 10.1107/S1600536811035677 (PMC3201546; doi:10.1107/S1600536811035677)
Supplement: Supplementary file 1 [file e-67-o2581-sup1.cif]

##############################################################################
#                                                                            #
# This CIF contains the data in a paper accepted for publication in          #
# Acta Crystallographica Section E. It conforms to the requirements of       #
# Notes for Authors for Acta Crystallographica Section E, and has been       #
# peer reviewed under the auspices of the IUCr Commission on Journals.       #
#                                                                            #
# Full details of the Crystallographic Information File format               #
# are given in the paper "The Crystallographic Information File (CIF):       #
# a New Standard Archive File for Crystallography" by S. R. Hall, F. H.      #
# Allen and I. D. Brown [Acta Cryst. (1991), A47, 655-685].                  #
#                                                                            #
# The current version of the core CIF dictionary is obtainable from          #
# ftp://ftp.iucr.org/pub/cif_core.dic.                                       #
#                                                                            #
# Software is freely available for graphical display of the structure(s)     #
# in this CIF. For information consult the CIF software page                 #
# http://www.iucr.org/resources/cif/software.                                #
#                                                                            #
# This file may be used for bona fide research purposes within the           #
# scientific community so long as proper attribution is given to the journal # 
# article from which it was obtained.                                        #
#                                                                            #
##############################################################################
data_I
_audit_creation_method     SHELXL-97
_chemical_name_systematic
;
4,4'-Dichloro-2,2'-[imidazolidine-1,3-diylbis(methylene)]diphenol
;
_chemical_name_common     ?
_chemical_formula_moiety     'C17 H18 Cl2 N2 O2'
_chemical_formula_sum     'C17 H18 Cl2 N2 O2'
_chemical_formula_iupac     'C17 H18 Cl2 N2 O2'
_chemical_formula_weight     353.23
_chemical_melting_point     ?
_symmetry_cell_setting     monoclinic
_symmetry_space_group_name_H-M     'P 21/n'
_symmetry_space_group_name_hall     '-P 2yn'
loop_
    _symmetry_equiv_pos_as_xyz
    'x, y, z'
    '-x+1/2, y+1/2, -z+1/2'
    '-x, -y, -z'
    'x-1/2, -y-1/2, z-1/2'
_cell_length_a     10.8640(2)
_cell_length_b     9.6125(2)
_cell_length_c     16.7242(4)
_cell_angle_alpha     90.00
_cell_angle_beta     106.608(2)
_cell_angle_gamma     90.00
_cell_volume     1673.65(6)
_cell_formula_units_Z     4
_cell_measurement_reflns_used     9456
_cell_measurement_theta_min     4.2431
_cell_measurement_theta_max     67.0636
_cell_measurement_temperature     120.0
_exptl_crystal_description     prism
_exptl_crystal_colour     colourless
_exptl_crystal_size_max     0.4188
_exptl_crystal_size_mid     0.3710
_exptl_crystal_size_min     0.2499
_exptl_crystal_density_diffrn     1.402
_exptl_crystal_density_meas     ?
_exptl_crystal_density_method     'not measured'
_exptl_crystal_F_000     736
_exptl_absorpt_coefficient_mu     3.579
_exptl_absorpt_correction_type     analytical
_exptl_absorpt_process_details
;
(CrysAlis PRO; Oxford Diffraction, 2010)
;
_exptl_absorpt_correction_T_min     0.669
_exptl_absorpt_correction_T_max     0.777
_exptl_special_details     ?
_diffrn_ambient_temperature     120.0
_diffrn_radiation_type     'Cu K\a'
_diffrn_radiation_wavelength     1.5418
_diffrn_radiation_source     'Enhance Ultra (Cu) X-ray Source'
_diffrn_radiation_monochromator     'mirror'
_diffrn_measurement_device_type
                                'Oxford Diffraction Xcalibur Atlas Gemini ultra'
_diffrn_measurement_method
;
Rotation method data acquisition using \w
 scans
;
_diffrn_detector_area_resol_mean     10.3784
_diffrn_reflns_number     19547
_diffrn_reflns_av_R_equivalents     0.0398
_diffrn_reflns_av_sigmaI/netI     0.0194
_diffrn_reflns_theta_min     4.35
_diffrn_reflns_theta_max     67.17
_diffrn_reflns_theta_full     67.17
_diffrn_measured_fraction_theta_max     0.998
_diffrn_measured_fraction_theta_full     0.998
_diffrn_reflns_limit_h_min     -12
_diffrn_reflns_limit_h_max     12
_diffrn_reflns_limit_k_min     -11
_diffrn_reflns_limit_k_max     11
_diffrn_reflns_limit_l_min     -19
_diffrn_reflns_limit_l_max     17
_diffrn_standards_number     ?
_diffrn_standards_interval_count     ?
_diffrn_standards_interval_time     ?
_diffrn_standards_decay_%     ?
_refine_special_details
;
Refinement of <i>F</i>^2^ against ALL reflections. The weighted <i>R</i>-factor
<i>wR</i> and goodness of fit <i>S</i> are based on <i>F</i>^2^, conventional
<i>R</i>-factors <i>R</i> are based on <i>F</i>, with <i>F</i> set to zero for
negative <i>F</i>^2^. The threshold expression of <i>F</i>^2^ >
\s(<i>F</i>^2^) is used only for calculating <i>R</i>-factors(gt) <i>etc</i>.
and is not relevant to the choice of reflections for refinement.
<i>R</i>-factors based on <i>F</i>^2^ are statistically about twice as large
as those based on <i>F</i>, and <i>R</i>- factors based on ALL data will be
even larger. The H atoms were all located in a difference map, but those
attached to carbon atoms were repositioned geometrically. The isotropic
temperature parameters of hydrogen atoms were calculated as 1.2*<i>U</i>~eq~
of the parent atom. The distance between hydrogen and oxygen atom in hydroxyl
group was fixed to the distance 0.87 \%A.
;
_reflns_number_total     2994
_reflns_number_gt     2772
_reflns_threshold_expression     I>2\s(I)'
_refine_ls_structure_factor_coef     Fsqd
_refine_ls_matrix_type     full
_refine_ls_R_factor_all     0.0378
_refine_ls_R_factor_gt     0.0353
_refine_ls_wR_factor_gt     0.0980
_refine_ls_wR_factor_ref     0.1005
_refine_ls_goodness_of_fit_ref     1.044
_refine_ls_restrained_S_all     1.044
_refine_ls_number_reflns     2994
_refine_ls_number_parameters     208
_refine_ls_number_restraints     0
_refine_ls_hydrogen_treatment     constr
_refine_ls_weighting_scheme     calc
_refine_ls_weighting_details
         'calc w=1/[\s^2^(Fo^2^)+(0.0604P)^2^+0.5161P] where P=(Fo^2^+2Fc^2^)/3'
_atom_sites_solution_hydrogens     geom
_atom_sites_solution_primary     direct
_atom_sites_solution_secondary     difmap
_refine_ls_shift/su_max     0.000
_refine_ls_shift/su_mean     0.000
_refine_diff_density_max     0.285
_refine_diff_density_min     -0.299
_refine_ls_extinction_method     none
_refine_ls_extinction_coef     ?
loop_
    _atom_type_symbol
    _atom_type_description
    _atom_type_scat_dispersion_real
    _atom_type_scat_dispersion_imag
    _atom_type_scat_source
    'C' 'C' 0.0181 0.0091
                         'International Tables Vol C Tables 4.2.6.8 and 6.1.1.4'
    'H' 'H' 0.0000 0.0000
                         'International Tables Vol C Tables 4.2.6.8 and 6.1.1.4'
    'N' 'N' 0.0311 0.0180
                         'International Tables Vol C Tables 4.2.6.8 and 6.1.1.4'
    'O' 'O' 0.0492 0.0322
                         'International Tables Vol C Tables 4.2.6.8 and 6.1.1.4'
    'Cl' 'Cl' 0.3639 0.7018
                         'International Tables Vol C Tables 4.2.6.8 and 6.1.1.4'
_computing_data_collection     'CrysAlis PRO (Oxford Diffraction, 2010)'
_computing_cell_refinement     'CrysAlis PRO (Oxford Diffraction, 2010)'
_computing_data_reduction     'CrysAlis PRO (Oxford Diffraction, 2010)'
_computing_structure_solution     'SHELXS97 (Sheldrick, 2008)'
_computing_structure_refinement     'SHELXL97 (Sheldrick, 2008)'
_computing_molecular_graphics     'DIAMOND (Brandenburg & Putz, 2005)'
_computing_publication_material     'publCIF (Westrip, 2010)'
loop_
    _atom_site_type_symbol
    _atom_site_label
    _atom_site_fract_x
    _atom_site_fract_y
    _atom_site_fract_z
    _atom_site_U_iso_or_equiv
    _atom_site_adp_type
    _atom_site_calc_flag
    _atom_site_refinement_flags
    _atom_site_occupancy
    _atom_site_symmetry_multiplicity
    _atom_site_disorder_assembly
    _atom_site_disorder_group
    C C1 0.21837(14) 0.21659(16) 0.42784(10) 0.0322(3) Uani d . 1 1 . .
    H H1A 0.1749 0.1280 0.4260 0.039 Uiso calc R 1 1 . .
    H H1B 0.1608 0.2905 0.4337 0.039 Uiso calc R 1 1 . .
    C C2 0.36940(16) 0.33596(16) 0.38001(10) 0.0368(4) Uani d . 1 1 . .
    H H2A 0.3437 0.4280 0.3576 0.044 Uiso calc R 1 1 . .
    H H2B 0.4409 0.3050 0.3607 0.044 Uiso calc R 1 1 . .
    C C3 0.40707(16) 0.33848(17) 0.47479(10) 0.0372(4) Uani d . 1 1 . .
    H H3A 0.4991 0.3275 0.4981 0.045 Uiso calc R 1 1 . .
    H H3B 0.3809 0.4250 0.4949 0.045 Uiso calc R 1 1 . .
    C C4 0.29989(15) 0.10433(15) 0.32188(10) 0.0320(3) Uani d . 1 1 . .
    H H4A 0.2325 0.0354 0.3154 0.038 Uiso calc R 1 1 . .
    H H4B 0.3766 0.0692 0.3621 0.038 Uiso calc R 1 1 . .
    C C5 0.32658(14) 0.12712(15) 0.23931(9) 0.0303(3) Uani d . 1 1 . .
    C C6 0.42918(14) 0.06128(15) 0.22089(9) 0.0312(3) Uani d . 1 1 . .
    H H6 0.4843 0.0051 0.2607 0.037 Uiso calc R 1 1 . .
    C C7 0.44951(15) 0.07915(16) 0.14360(10) 0.0326(3) Uani d . 1 1 . .
    C C8 0.37107(16) 0.16444(16) 0.08356(10) 0.0354(4) Uani d . 1 1 . .
    H H8 0.3864 0.1763 0.0320 0.043 Uiso calc R 1 1 . .
    C C9 0.26963(16) 0.23171(16) 0.10149(10) 0.0351(4) Uani d . 1 1 . .
    H H9 0.2168 0.2901 0.0619 0.042 Uiso calc R 1 1 . .
    C C10 0.24590(14) 0.21281(15) 0.17805(10) 0.0316(3) Uani d . 1 1 . .
    C C11 0.31970(15) 0.23442(16) 0.58004(10) 0.0330(3) Uani d . 1 1 . .
    H H11A 0.2605 0.3103 0.5793 0.040 Uiso calc R 1 1 . .
    H H11B 0.4013 0.2578 0.6198 0.040 Uiso calc R 1 1 . .
    C C12 0.26818(14) 0.10368(16) 0.60816(9) 0.0299(3) Uani d . 1 1 . .
    C C13 0.18268(15) 0.11162(16) 0.65594(9) 0.0328(3) Uani d . 1 1 . .
    H H13 0.1516 0.1976 0.6667 0.039 Uiso calc R 1 1 . .
    C C14 0.14386(17) -0.00807(17) 0.68735(11) 0.0358(4) Uani d . 1 1 . .
    C C15 0.18658(17) -0.13748(17) 0.67129(10) 0.0387(4) Uani d . 1 1 . .
    H H15 0.1597 -0.2173 0.6929 0.046 Uiso calc R 1 1 . .
    C C16 0.26995(16) -0.14685(17) 0.62260(10) 0.0361(4) Uani d . 1 1 . .
    H H16 0.2985 -0.2336 0.6109 0.043 Uiso calc R 1 1 . .
    C C17 0.31142(15) -0.02753(16) 0.59103(10) 0.0311(3) Uani d . 1 1 . .
    N N1 0.25961(12) 0.23659(13) 0.35315(8) 0.0322(3) Uani d . 1 1 . .
    N N2 0.33788(12) 0.21975(13) 0.49679(8) 0.0300(3) Uani d . 1 1 . .
    O O1 0.14312(10) 0.27831(11) 0.19253(7) 0.0364(3) Uani d D 1 1 . .
    H H1O1 0.1592 0.2802 0.2528 0.044 Uiso d RD 1 1 . .
    O O2 0.39647(10) -0.04067(12) 0.54511(7) 0.0348(3) Uani d D 1 1 . .
    H H1O2 0.4004 0.0494 0.5208 0.042 Uiso d RD 1 1 . .
    Cl Cl1 0.57874(4) -0.00643(4) 0.12223(3) 0.03906(15) Uani d . 1 1 . .
    Cl Cl2 0.04238(5) 0.00586(5) 0.75129(3) 0.04919(16) Uani d . 1 1 . .
loop_
    _atom_site_aniso_label
    _atom_site_aniso_U_11
    _atom_site_aniso_U_22
    _atom_site_aniso_U_33
    _atom_site_aniso_U_12
    _atom_site_aniso_U_13
    _atom_site_aniso_U_23
    C1 0.0287(7) 0.0310(8) 0.0365(8) 0.0010(6) 0.0086(6) 0.0027(6)
    C2 0.0402(9) 0.0281(8) 0.0418(9) -0.0043(6) 0.0116(7) 0.0039(6)
    C3 0.0384(8) 0.0313(8) 0.0417(9) -0.0080(6) 0.0111(7) -0.0005(6)
    C4 0.0335(8) 0.0265(7) 0.0346(8) 0.0011(6) 0.0073(6) 0.0047(6)
    C5 0.0323(7) 0.0237(7) 0.0317(8) -0.0034(6) 0.0039(6) 0.0025(6)
    C6 0.0316(7) 0.0245(7) 0.0332(8) -0.0015(6) 0.0025(6) 0.0014(6)
    C7 0.0343(8) 0.0257(7) 0.0368(8) -0.0026(6) 0.0083(6) -0.0026(6)
    C8 0.0437(9) 0.0294(8) 0.0321(8) -0.0033(6) 0.0090(7) 0.0008(6)
    C9 0.0404(9) 0.0273(8) 0.0328(8) 0.0009(6) 0.0025(7) 0.0046(6)
    C10 0.0312(7) 0.0240(7) 0.0360(8) -0.0020(6) 0.0043(6) 0.0008(6)
    C11 0.0367(8) 0.0263(7) 0.0355(8) -0.0008(6) 0.0094(7) -0.0034(6)
    C12 0.0289(7) 0.0286(8) 0.0290(7) 0.0006(6) 0.0029(6) -0.0009(6)
    C13 0.0337(8) 0.0322(8) 0.0301(8) 0.0025(6) 0.0052(6) 0.0002(6)
    C14 0.0339(8) 0.0402(9) 0.0307(8) -0.0035(6) 0.0053(7) 0.0011(6)
    C15 0.0442(9) 0.0320(8) 0.0350(8) -0.0078(7) 0.0036(7) 0.0040(7)
    C16 0.0415(9) 0.0266(7) 0.0351(8) 0.0008(6) 0.0026(7) -0.0015(6)
    C17 0.0299(7) 0.0296(7) 0.0291(8) 0.0007(6) 0.0008(6) -0.0018(6)
    N1 0.0327(6) 0.0264(6) 0.0368(7) 0.0001(5) 0.0089(6) 0.0035(5)
    N2 0.0286(6) 0.0279(6) 0.0330(7) -0.0015(5) 0.0081(5) -0.0007(5)
    O1 0.0341(6) 0.0341(6) 0.0385(6) 0.0057(4) 0.0063(5) 0.0060(5)
    O2 0.0353(6) 0.0299(5) 0.0395(6) 0.0045(4) 0.0109(5) -0.0021(5)
    Cl1 0.0404(3) 0.0345(2) 0.0437(3) 0.00186(14) 0.01431(19) -0.00169(15)
    Cl2 0.0477(3) 0.0585(3) 0.0470(3) -0.00269(18) 0.0226(2) 0.00619(18)
_geom_special_details
;
All e.s.d.'s (except the e.s.d. in the dihedral angle between two l.s. planes)
are estimated using the full covariance matrix. The cell e.s.d.'s are taken
into account individually in the estimation of e.s.d.'s in distances, angles
and torsion angles; correlations between e.s.d.'s in cell parameters are only
used when they are defined by crystal symmetry. An approximate (isotropic)
treatment of cell e.s.d.'s is used for estimating e.s.d.'s involving l.s.
planes.
;
loop_
    _geom_bond_atom_site_label_1
    _geom_bond_atom_site_label_2
    _geom_bond_site_symmetry_2
    _geom_bond_distance
    _geom_bond_publ_flag
    C1 N1 . 1.455(2) ?
    C1 N2 . 1.470(2) ?
    C1 H1A . 0.9700 ?
    C1 H1B . 0.9700 ?
    C2 N1 . 1.494(2) ?
    C2 C3 . 1.520(2) ?
    C2 H2A . 0.9700 ?
    C2 H2B . 0.9700 ?
    C3 N2 . 1.470(2) ?
    C3 H3A . 0.9700 ?
    C3 H3B . 0.9700 ?
    C4 N1 . 1.4873(19) ?
    C4 C5 . 1.506(2) ?
    C4 H4A . 0.9700 ?
    C4 H4B . 0.9700 ?
    C5 C6 . 1.391(2) ?
    C5 C10 . 1.408(2) ?
    C6 C7 . 1.383(2) ?
    C6 H6 . 0.9300 ?
    C7 C8 . 1.385(2) ?
    C7 Cl1 . 1.7500(16) ?
    C8 C9 . 1.383(2) ?
    C8 H8 . 0.9300 ?
    C9 C10 . 1.388(2) ?
    C9 H9 . 0.9300 ?
    C10 O1 . 1.3625(19) ?
    C11 N2 . 1.468(2) ?
    C11 C12 . 1.505(2) ?
    C11 H11A . 0.9700 ?
    C11 H11B . 0.9700 ?
    C12 C13 . 1.390(2) ?
    C12 C17 . 1.404(2) ?
    C13 C14 . 1.380(2) ?
    C13 H13 . 0.9300 ?
    C14 C15 . 1.381(2) ?
    C14 Cl2 . 1.7466(18) ?
    C15 C16 . 1.383(3) ?
    C15 H15 . 0.9300 ?
    C16 C17 . 1.390(2) ?
    C16 H16 . 0.9300 ?
    C17 O2 . 1.366(2) ?
    O1 H1O1 . 0.9725 ?
    O2 H1O2 . 0.9623 ?
loop_
    _geom_angle_atom_site_label_1
    _geom_angle_atom_site_label_2
    _geom_angle_atom_site_label_3
    _geom_angle_site_symmetry_1
    _geom_angle_site_symmetry_3
    _geom_angle
    _geom_angle_publ_flag
    N1 C1 N2 . . 104.54(12) ?
    N1 C1 H1A . . 110.8 ?
    N2 C1 H1A . . 110.8 ?
    N1 C1 H1B . . 110.8 ?
    N2 C1 H1B . . 110.8 ?
    H1A C1 H1B . . 108.9 ?
    N1 C2 C3 . . 106.13(12) ?
    N1 C2 H2A . . 110.5 ?
    C3 C2 H2A . . 110.5 ?
    N1 C2 H2B . . 110.5 ?
    C3 C2 H2B . . 110.5 ?
    H2A C2 H2B . . 108.7 ?
    N2 C3 C2 . . 104.13(12) ?
    N2 C3 H3A . . 110.9 ?
    C2 C3 H3A . . 110.9 ?
    N2 C3 H3B . . 110.9 ?
    C2 C3 H3B . . 110.9 ?
    H3A C3 H3B . . 108.9 ?
    N1 C4 C5 . . 110.56(12) ?
    N1 C4 H4A . . 109.5 ?
    C5 C4 H4A . . 109.5 ?
    N1 C4 H4B . . 109.5 ?
    C5 C4 H4B . . 109.5 ?
    H4A C4 H4B . . 108.1 ?
    C6 C5 C10 . . 118.47(14) ?
    C6 C5 C4 . . 120.89(13) ?
    C10 C5 C4 . . 120.61(14) ?
    C7 C6 C5 . . 120.18(14) ?
    C7 C6 H6 . . 119.9 ?
    C5 C6 H6 . . 119.9 ?
    C6 C7 C8 . . 121.45(14) ?
    C6 C7 Cl1 . . 118.97(12) ?
    C8 C7 Cl1 . . 119.57(12) ?
    C9 C8 C7 . . 118.89(15) ?
    C9 C8 H8 . . 120.6 ?
    C7 C8 H8 . . 120.6 ?
    C8 C9 C10 . . 120.56(14) ?
    C8 C9 H9 . . 119.7 ?
    C10 C9 H9 . . 119.7 ?
    O1 C10 C9 . . 118.76(14) ?
    O1 C10 C5 . . 120.82(14) ?
    C9 C10 C5 . . 120.42(14) ?
    N2 C11 C12 . . 112.28(12) ?
    N2 C11 H11A . . 109.1 ?
    C12 C11 H11A . . 109.1 ?
    N2 C11 H11B . . 109.1 ?
    C12 C11 H11B . . 109.1 ?
    H11A C11 H11B . . 107.9 ?
    C13 C12 C17 . . 118.97(14) ?
    C13 C12 C11 . . 120.21(14) ?
    C17 C12 C11 . . 120.70(14) ?
    C14 C13 C12 . . 120.02(15) ?
    C14 C13 H13 . . 120.0 ?
    C12 C13 H13 . . 120.0 ?
    C13 C14 C15 . . 121.39(16) ?
    C13 C14 Cl2 . . 118.96(13) ?
    C15 C14 Cl2 . . 119.62(13) ?
    C14 C15 C16 . . 119.09(15) ?
    C14 C15 H15 . . 120.5 ?
    C16 C15 H15 . . 120.5 ?
    C15 C16 C17 . . 120.51(15) ?
    C15 C16 H16 . . 119.7 ?
    C17 C16 H16 . . 119.7 ?
    O2 C17 C16 . . 118.82(14) ?
    O2 C17 C12 . . 121.17(14) ?
    C16 C17 C12 . . 120.00(15) ?
    C1 N1 C4 . . 112.49(12) ?
    C1 N1 C2 . . 103.98(12) ?
    C4 N1 C2 . . 111.25(12) ?
    C11 N2 C1 . . 114.70(12) ?
    C11 N2 C3 . . 112.33(12) ?
    C1 N2 C3 . . 102.70(12) ?
    C10 O1 H1O1 . . 106.2 ?
    C17 O2 H1O2 . . 105.8 ?
loop_
    _geom_torsion_atom_site_label_1
    _geom_torsion_atom_site_label_2
    _geom_torsion_atom_site_label_3
    _geom_torsion_atom_site_label_4
    _geom_torsion_site_symmetry_1
    _geom_torsion_site_symmetry_2
    _geom_torsion_site_symmetry_3
    _geom_torsion_site_symmetry_4
    _geom_torsion
    _geom_torsion_publ_flag
    ? ? ? ? ? ? ? ? ? ?
loop_
    _geom_hbond_atom_site_label_D
    _geom_hbond_atom_site_label_H
    _geom_hbond_atom_site_label_A
    _geom_hbond_site_symmetry_D
    _geom_hbond_site_symmetry_H
    _geom_hbond_site_symmetry_A
    _geom_hbond_distance_DH
    _geom_hbond_distance_HA
    _geom_hbond_distance_DA
    _geom_hbond_angle_DHA
    _geom_hbond_publ_flag
    O1 H1O1 N1 . . . 0.97 1.77 2.6524(17) 149 y
    O2 H1O2 N2 . . . 0.96 1.77 2.6515(17) 150 y
    C4 H4B O2 . . 3_656 0.97 2.52 3.466(2) 163 y
    C9 H9 O2 . . 2_555 0.93 2.47 3.395(2) 172 y
    C11 H11B O1 . . 4_666 0.97 2.58 3.482(2) 154 y
data_global
_journal_date_recd_electronic     2011-08-25
_journal_date_accepted     2011-09-01
_journal_name_full     'Acta Crystallographica, Section E'
_journal_year     2011
_journal_volume     67
_journal_issue     10
_journal_page_first     o2581
_journal_page_last     o2581
_journal_paper_category     QO
_journal_coeditor_code     BT5631
_publ_contact_author_name     'Augusto Rivera'
_publ_contact_author_address
;
Departamento de Qu\'imica, Universidad Nacional de Colombia, Ciudad
 Universitaria, Bogot\'a, Colombia
;
_publ_contact_author_email     'ariverau@unal.edu.co'
_publ_contact_author_fax     '57-1-9165220'
_publ_contact_author_phone     '57-1-3165000'
_publ_section_title
;
4,4'-Dichloro-2,2'-[imidazolidine-1,3-diylbis(methylene)]diphenol
;
loop_
    _publ_author_name
    _publ_author_footnote
    _publ_author_address
    'Rivera, Augusto' .
;
Departamento de Qu\'imica, Universidad Nacional de Colombia,
Ciudad Universitaria,
Bogot\'a, Colombia
;
    'Sadat-Bernal, John' .
;
Departamento de Qu\'imica, Universidad Nacional de Colombia,
Ciudad Universitaria,
Bogot\'a, Colombia
;
    'R\'ios-Motta, Jaime' .
;
Departamento de Qu\'imica, Universidad Nacional de Colombia,
Ciudad Universitaria,
Bogot\'a, Colombia
;
    'Pojarov\'a, Michaela' .
;
Institute of Physics, AS CR, v.v.i.
Na Slovance 2
182 21 Praha 8
Czech Republic
;
    'Du\<sek, Michal' .
;
Institute of Physics, AS CR, v.v.i.
Na Slovance 2
182 21 Praha 8
Czech Republic
;
_publ_section_synopsis     .
