# Supplementary material for: 4,4′-Dichloro-2,2′-[imidazolidine-1,3-diylbis(methylene)]diphenol
Source: Acta Crystallogr Sect E Struct Rep Online. 2011 Sep 14;67(Pt 10):o2581. doi: 10.1107/S1600536811035677 (PMC3201546; doi:10.1107/S1600536811035677)
Supplement: Supplementary file 2 [file e-67-o2581-Isup2.hkl]

# 
# h,k,l, Fc-squared, Fo-squared, sigma(Fo-squared) and status flag 
# 
data_I
_shelx_title ' BOG11_20_001 in P2(1)/n' 
_shelx_refln_list_code          4 
_shelx_F_calc_maximum      196.85 
_exptl_crystal_F_000       736.00 
_reflns_d_resolution_high  0.8364 
 
loop_ 
 _symmetry_equiv_pos_as_xyz 
 'x, y, z' 
 '-x+1/2, y+1/2, -z+1/2' 
 '-x, -y, -z' 
 'x-1/2, -y-1/2, z-1/2' 
 
_cell_length_a    10.8640 
_cell_length_b     9.6125 
_cell_length_c    16.7242 
_cell_angle_alpha  90.000 
_cell_angle_beta  106.608 
_cell_angle_gamma  90.000 
 
_shelx_F_squared_multiplier     1.000 
 
loop_ 
 _refln_index_h 
 _refln_index_k 
 _refln_index_l 
 _refln_F_squared_calc 
 _refln_F_squared_meas 
 _refln_F_squared_sigma 
 _refln_observed_status 
   2   0   0    11733.07    12029.20     87.15 o 
   4   0   0      686.29      647.27     30.98 o 
   6   0   0     1046.11      979.16     37.35 o 
   8   0   0      508.37      522.24      9.99 o 
  10   0   0      281.61      269.25      7.87 o 
  12   0   0       49.41       45.33      3.21 o 
   1   1   0     2608.20     2298.47     23.71 o 
   2   1   0     6522.87     6214.58     74.86 o 
   3   1   0     1438.22     1339.11     91.89 o 
   4   1   0       39.48       37.03      5.93 o 
   5   1   0     1326.06     1227.56     31.18 o 
   6   1   0       33.29       39.35      2.14 o 
   7   1   0     1642.71     1546.15     24.73 o 
   8   1   0        0.06        0.48      0.83 o 
   9   1   0      108.00      101.33      3.19 o 
  10   1   0       69.46       64.38      3.05 o 
  11   1   0      322.86      331.15      5.23 o 
  12   1   0        2.03        1.00      0.66 o 
   0   2   0      512.83      484.61     18.20 o 
   1   2   0     2332.94     2081.49     59.60 o 
   2   2   0    29868.48    26770.12    121.47 o 
   3   2   0      529.22      525.43     13.59 o 
   4   2   0      442.91      425.97     20.72 o 
   5   2   0      431.78      412.07     21.20 o 
   6   2   0     1021.00      917.09     12.82 o 
   7   2   0      364.26      342.17      4.26 o 
   8   2   0     1898.86     1865.29     15.87 o 
   9   2   0        1.95        1.78      0.91 o 
  10   2   0       41.64       36.51      2.33 o 
  11   2   0       52.06       52.55      2.40 o 
  12   2   0       20.27       18.92      1.34 o 
   1   3   0      353.00      329.61     13.69 o 
   2   3   0      448.99      417.47     12.66 o 
   3   3   0        5.51        1.40      2.10 o 
   4   3   0      208.84      248.23     11.74 o 
   5   3   0     2120.15     2131.24     55.33 o 
   6   3   0       26.14       27.97      1.42 o 
   7   3   0     1200.06     1106.43     15.21 o 
   8   3   0        1.29       -0.35      2.48 o 
   9   3   0      129.01      133.23      3.91 o 
  10   3   0        5.37        3.58      0.96 o 
  11   3   0      891.25      906.16     13.66 o 
  12   3   0      112.37      107.99      5.99 o 
   0   4   0    11688.12    10854.09    125.41 o 
   1   4   0        4.80        6.31      3.03 o 
   2   4   0     1286.81     1307.80    113.31 o 
   3   4   0     1114.94     1167.02     71.51 o 
   4   4   0        0.01        6.41      3.59 o 
   5   4   0      334.26      324.97      5.23 o 
   6   4   0      829.62      764.72      8.85 o 
   7   4   0      108.06      100.96      2.77 o 
   8   4   0       31.64       29.18      1.65 o 
   9   4   0       19.08       20.24      1.39 o 
  10   4   0      279.24      282.30      6.38 o 
  11   4   0       10.74        7.96      1.16 o 
   1   5   0        0.83        3.76      3.64 o 
   2   5   0      740.25      838.72     93.24 o 
   3   5   0     1326.09     1404.52     50.58 o 
   4   5   0       49.92       63.60      2.08 o 
   5   5   0      508.21      459.00      7.01 o 
   6   5   0      492.32      488.22      5.79 o 
   7   5   0       11.05       10.99      1.34 o 
   8   5   0        1.85        0.69      0.85 o 
   9   5   0       13.45       11.67      1.39 o 
  10   5   0       52.53       53.05      1.81 o 
  11   5   0      523.17      512.09     10.54 o 
   0   6   0     1101.38      977.09     20.98 o 
   1   6   0       31.09       34.61      1.91 o 
   2   6   0     2800.49     2850.75     64.36 o 
   3   6   0      140.37      152.84      5.83 o 
   4   6   0      653.59      677.63     16.82 o 
   5   6   0     1140.71     1221.27     29.64 o 
   6   6   0      174.48      167.56      4.17 o 
   7   6   0       35.62       32.99      1.67 o 
   8   6   0       42.23       40.30      1.92 o 
   9   6   0       34.02       27.89      2.52 o 
  10   6   0        6.43        6.55      1.03 o 
   1   7   0      644.62      625.81      8.18 o 
   2   7   0        4.10        3.56      1.39 o 
   3   7   0       58.22       52.44      3.09 o 
   4   7   0      372.48      376.85     12.30 o 
   5   7   0      115.32      111.04      5.22 o 
   6   7   0      446.58      455.49     11.88 o 
   7   7   0      274.03      290.78      6.20 o 
   8   7   0       15.20        9.43      1.36 o 
   9   7   0      173.19      180.27      5.37 o 
   0   8   0     2668.61     2798.48     69.44 o 
   1   8   0     2221.37     2285.20     28.49 o 
   2   8   0       88.42       85.79      3.61 o 
   3   8   0      791.21      864.00     10.75 o 
   4   8   0       64.53       67.07      2.81 o 
   5   8   0       76.79       69.66      2.63 o 
   6   8   0        1.49        0.79      0.95 o 
   7   8   0       22.39       23.19      1.80 o 
   8   8   0      201.20      203.65      5.95 o 
   1   9   0       32.21       30.02      4.05 o 
   2   9   0        5.53        2.99      1.18 o 
   3   9   0      319.49      332.72      5.98 o 
   4   9   0       80.81       93.54      3.17 o 
   5   9   0       13.82       14.61      1.07 o 
   6   9   0       18.62       19.57      1.13 o 
   7   9   0       19.19       19.98      1.24 o 
   0  10   0      192.76      183.31      5.38 o 
   1  10   0      249.07      272.15      4.45 o 
   2  10   0       80.08       87.56      2.70 o 
   3  10   0      138.45      132.64      3.44 o 
   4  10   0       28.14       29.26      1.37 o 
   5  10   0       76.70       82.88      2.11 o 
   6  10   0        7.09        8.52      1.42 o 
   1  11   0       27.06       25.17      1.51 o 
   2  11   0      123.61      133.15      5.20 o 
   3  11   0       77.71       77.76      2.12 o 
 -11   0   1        1.99        0.45      1.32 o 
  -9   0   1      716.35      687.07     10.41 o 
  -7   0   1      186.88      173.37      4.21 o 
  -5   0   1      334.05      273.52     22.46 o 
  -3   0   1    12630.60    13349.46    111.35 o 
  -1   0   1     1459.24     1514.87     20.30 o 
   1   0   1       42.41       69.21      5.03 o 
   3   0   1       12.90       13.63      4.87 o 
   5   0   1     1386.95     1256.16     51.91 o 
   7   0   1     2126.38     2078.68     13.80 o 
   9   0   1       35.13       31.67      2.47 o 
  11   0   1       43.88       38.65      3.51 o 
 -12   1   1       21.81       23.90      1.46 o 
 -11   1   1        4.06        4.86      1.02 o 
 -10   1   1      161.52      146.27      4.08 o 
  -9   1   1       82.77       80.83      2.62 o 
  -8   1   1     2503.95     2330.77     26.12 o 
  -7   1   1      527.38      545.00     14.82 o 
  -6   1   1     3845.63     3909.17     42.01 o 
  -5   1   1      211.58      208.93     13.95 o 
  -4   1   1      298.33      298.89     20.52 o 
  -3   1   1       94.32       91.41      7.19 o 
  -2   1   1     1015.41      971.84     96.19 o 
  -1   1   1      398.16      346.18      5.72 o 
   0   1   1      342.02      342.72      5.73 o 
   1   1   1     4405.71     3887.42     28.65 o 
   2   1   1    17408.83    15923.83     84.84 o 
   3   1   1        4.32        9.70      2.95 o 
   4   1   1      169.69      165.43     11.02 o 
   5   1   1       94.33      106.42     11.29 o 
   6   1   1       41.23       29.94      2.18 o 
   7   1   1        7.02        3.65      1.45 o 
   8   1   1     1067.42     1024.19     14.29 o 
   9   1   1       24.87       25.50      1.74 o 
  10   1   1        2.21        2.49      1.19 o 
  11   1   1        1.91        1.08      1.03 o 
  12   1   1       28.31       26.66      1.74 o 
 -12   2   1        1.99        2.62      0.81 o 
 -11   2   1        4.39        2.82      0.99 o 
 -10   2   1       30.18       25.04      1.74 o 
  -9   2   1        7.32        4.20      1.25 o 
  -8   2   1      356.13      358.40      5.91 o 
  -7   2   1       35.16       31.91      1.24 o 
  -6   2   1      280.43      281.65      4.62 o 
  -5   2   1      474.56      460.02     19.35 o 
  -4   2   1     1303.97     1337.47     28.88 o 
  -3   2   1     1420.70     1302.37     20.15 o 
  -2   2   1     1122.89     1123.12     16.23 o 
  -1   2   1    25538.29    24082.13    744.99 o 
   0   2   1     4503.26     4597.79     39.37 o 
   1   2   1     3847.08     3354.76     44.27 o 
   2   2   1     7517.44     6788.03     55.94 o 
   3   2   1     1690.13     1339.79     28.38 o 
   4   2   1        6.01        5.61      2.14 o 
   5   2   1     2210.51     2230.54     68.88 o 
   6   2   1       27.63       23.45      1.17 o 
   7   2   1        8.57       11.20      1.27 o 
   8   2   1       11.00       12.72      2.33 o 
   9   2   1     1388.88     1419.06     17.30 o 
  10   2   1        2.41        2.14      1.03 o 
  11   2   1      152.52      150.35      5.36 o 
  12   2   1        0.04        1.27      1.19 o 
 -12   3   1      230.55      238.56      5.54 o 
 -11   3   1        0.42        0.04      0.88 o 
 -10   3   1      746.72      756.39     12.81 o 
  -9   3   1      388.17      398.53      7.46 o 
  -8   3   1     1861.14     1802.47     15.37 o 
  -7   3   1      102.66       94.15      2.82 o 
  -6   3   1      594.65      484.99      5.19 o 
  -5   3   1       17.93       13.46      3.58 o 
  -4   3   1       65.84       61.36      5.88 o 
  -3   3   1      117.49      108.29      6.98 o 
  -2   3   1       74.51       70.61      6.70 o 
  -1   3   1     6852.85     6513.76    102.61 o 
   0   3   1       46.08       30.72      4.42 o 
   1   3   1     1075.21     1141.12     18.75 o 
   2   3   1     1340.22     1334.33     23.45 o 
   3   3   1     2746.81     2716.30     36.66 o 
   4   3   1     3393.84     3376.54     44.62 o 
   5   3   1       69.90       52.49      2.26 o 
   6   3   1      107.28       83.55      3.53 o 
   7   3   1       63.13       55.02      2.19 o 
   8   3   1        3.44        4.29      1.19 o 
   9   3   1       32.96       24.67      1.39 o 
  10   3   1      352.91      354.03      5.32 o 
  11   3   1       23.14       20.84      1.58 o 
 -11   4   1       26.25       23.05      1.41 o 
 -10   4   1      171.54      177.97      3.73 o 
  -9   4   1        3.87        3.35      1.00 o 
  -8   4   1        0.72        0.34      0.79 o 
  -7   4   1       21.72       23.14      1.54 o 
  -6   4   1      223.10      245.57      4.87 o 
  -5   4   1       79.33      108.92      2.98 o 
  -4   4   1      792.51      823.60     26.99 o 
  -3   4   1    13161.72    13763.77    702.34 o 
  -2   4   1     1071.66     1251.73     77.99 o 
  -1   4   1       59.98       46.56      6.44 o 
   0   4   1      146.31      146.04     10.46 o 
   1   4   1       18.51       22.88      3.80 o 
   2   4   1      467.72      502.62     21.10 o 
   3   4   1     3585.89     3661.45    120.06 o 
   4   4   1     1338.84     1419.10     28.09 o 
   5   4   1      777.01      703.11     10.86 o 
   6   4   1       34.28       30.09      1.69 o 
   7   4   1     2606.37     2586.14     36.81 o 
   8   4   1      273.53      278.83      7.13 o 
   9   4   1      555.07      546.57     14.67 o 
  10   4   1      206.18      195.36      4.49 o 
  11   4   1       52.76       45.68      3.44 o 
 -11   5   1       10.87        8.44      0.91 o 
 -10   5   1      367.90      340.87      6.98 o 
  -9   5   1       64.90       67.16      2.52 o 
  -8   5   1      672.80      681.82     10.45 o 
  -7   5   1      556.21      533.33      6.46 o 
  -6   5   1      517.83      463.64      7.99 o 
  -5   5   1       96.69       94.70      2.90 o 
  -4   5   1       20.28       18.57      1.68 o 
  -3   5   1     3260.11     3598.61     74.42 o 
  -2   5   1      455.63      442.33     42.26 o 
  -1   5   1        0.08       -2.97      3.31 o 
   0   5   1      273.57      269.93     16.05 o 
   1   5   1        1.88        3.19      2.20 o 
   2   5   1        5.32       15.86      7.33 o 
   3   5   1       30.35       45.17      2.38 o 
   4   5   1      118.06      123.43      2.92 o 
   5   5   1        7.14        4.92      0.94 o 
   6   5   1      989.62     1004.98     10.75 o 
   7   5   1       27.29       19.22      1.57 o 
   8   5   1      466.90      443.96      7.68 o 
   9   5   1       20.42       21.00      1.80 o 
  10   5   1      670.18      649.10     21.46 o 
 -10   6   1        9.41        4.31      0.97 o 
  -9   6   1       17.28       17.95      1.36 o 
  -8   6   1       38.13       35.36      1.73 o 
  -7   6   1       61.26       66.27      2.42 o 
  -6   6   1      190.12      193.29      5.83 o 
  -5   6   1     1047.26     1063.07     27.55 o 
  -4   6   1      554.37      557.10     19.48 o 
  -3   6   1      202.11      205.61      9.48 o 
  -2   6   1        8.58        7.78      2.15 o 
  -1   6   1     2799.80     2744.83     23.78 o 
   0   6   1       11.91        7.84      1.22 o 
   1   6   1      563.36      569.34     14.10 o 
   2   6   1      454.08      444.05     11.11 o 
   3   6   1     1465.64     1456.15     37.57 o 
   4   6   1       69.50       73.29      2.72 o 
   5   6   1     2009.05     1998.43     25.25 o 
   6   6   1      638.78      659.12      8.17 o 
   7   6   1       97.75       92.87      2.92 o 
   8   6   1      534.38      550.82      7.24 o 
   9   6   1       15.88       18.72      1.65 o 
  10   6   1       29.95       24.14      1.66 o 
 -10   7   1        6.10        6.10      1.31 o 
  -9   7   1        5.86        5.02      1.33 o 
  -8   7   1      363.01      359.78     10.66 o 
  -7   7   1       61.68       60.62      2.48 o 
  -6   7   1      247.87      252.97      6.26 o 
  -5   7   1       86.98       96.72      3.46 o 
  -4   7   1       92.29       72.55      3.10 o 
  -3   7   1        1.23        2.18      1.29 o 
  -2   7   1      241.44      242.85      5.93 o 
  -1   7   1     1112.59     1143.88     11.55 o 
   0   7   1      875.24      849.31      9.71 o 
   1   7   1      378.77      354.19      6.27 o 
   2   7   1        5.38        6.70      1.63 o 
   3   7   1       35.98       39.96      3.43 o 
   4   7   1     1213.42     1266.21     29.74 o 
   5   7   1       57.47       58.87      2.99 o 
   6   7   1       20.52       20.95      1.81 o 
   7   7   1       24.09       24.10      2.05 o 
   8   7   1      163.09      166.25      6.37 o 
   9   7   1       66.55       66.93      4.00 o 
  -9   8   1       16.14       14.42      1.82 o 
  -8   8   1       28.61       23.28      1.94 o 
  -7   8   1       11.51        6.60      1.08 o 
  -6   8   1       69.65       67.10      2.39 o 
  -5   8   1       18.81       23.43      1.76 o 
  -4   8   1      234.11      240.26      6.13 o 
  -3   8   1      977.25      991.77     13.46 o 
  -2   8   1      321.53      313.40      7.57 o 
  -1   8   1      941.97      936.28     13.55 o 
   0   8   1        8.94       11.75      2.44 o 
   1   8   1       14.44       19.45      1.92 o 
   2   8   1     1080.72     1145.43     17.68 o 
   3   8   1      942.04      977.50     11.99 o 
   4   8   1      158.37      170.91      4.43 o 
   5   8   1      996.03      983.64     15.66 o 
   6   8   1      434.62      419.65      8.84 o 
   7   8   1      171.18      179.09      5.42 o 
   8   8   1       19.24       20.56      1.56 o 
  -7   9   1        0.20        0.77      0.65 o 
  -6   9   1      315.73      308.29      9.20 o 
  -5   9   1       54.58       55.57      1.86 o 
  -4   9   1      358.56      374.93      7.58 o 
  -3   9   1        3.68        5.64      1.29 o 
  -2   9   1       36.58       39.04      3.39 o 
  -1   9   1       65.64       69.02      3.61 o 
   0   9   1      222.95      231.15      6.57 o 
   1   9   1      216.45      199.49      4.96 o 
   2   9   1      553.11      574.45      6.96 o 
   3   9   1        8.66        5.00      1.09 o 
   4   9   1       98.30      106.94      2.95 o 
   5   9   1       38.19       36.88      1.61 o 
   6   9   1      210.44      204.26      4.39 o 
   7   9   1       12.25       12.18      1.09 o 
  -6  10   1       35.47       28.19      1.79 o 
  -5  10   1        1.90        2.25      0.79 o 
  -4  10   1       54.46       44.03      1.77 o 
  -3  10   1      305.40      327.48      5.43 o 
  -2  10   1      533.54      557.89      7.74 o 
  -1  10   1      399.33      411.94      5.95 o 
   0  10   1        0.77        2.33      0.90 o 
   1  10   1       69.35       71.88      2.75 o 
   2  10   1      235.11      259.55      6.03 o 
   3  10   1      492.62      501.78      6.65 o 
   4  10   1       28.91       23.04      1.22 o 
   5  10   1      335.67      353.38      5.47 o 
  -3  11   1       42.97       46.45      2.09 o 
  -2  11   1       47.78       45.08      1.74 o 
  -1  11   1       36.99       26.70      1.55 o 
   0  11   1      497.12      521.03      6.84 o 
   1  11   1       38.34       23.67      1.33 o 
   2  11   1        9.71       10.49      1.20 o 
   3  11   1       80.80       75.86      2.84 o 
 -12   0   2       66.04       69.58      3.26 o 
 -10   0   2       45.30       37.79      2.67 o 
  -8   0   2      543.24      577.13      8.55 o 
  -6   0   2     1905.22     1968.56     64.50 o 
  -4   0   2      331.28      316.54     19.76 o 
  -2   0   2      211.25      223.40     11.25 o 
   0   0   2     4206.04     3803.59     30.66 o 
   2   0   2     6636.58     7187.14     75.10 o 
   4   0   2     3158.15     3082.93     72.63 o 
   6   0   2       89.47      124.08      2.97 o 
   8   0   2      124.19      118.48      3.73 o 
  10   0   2     1731.87     1775.13     23.92 o 
  12   0   2       39.47       46.63      4.35 o 
 -12   1   2        0.11        0.06      0.74 o 
 -11   1   2      363.63      360.35      5.88 o 
 -10   1   2       78.50       77.24      2.63 o 
  -9   1   2      681.11      630.08      6.01 o 
  -8   1   2      190.77      177.05      3.79 o 
  -7   1   2       58.57       55.29      1.71 o 
  -6   1   2      218.03      241.93     16.16 o 
  -5   1   2      748.66      681.81     23.96 o 
  -4   1   2      221.03      226.62     12.12 o 
  -3   1   2     1681.18     1719.37     27.93 o 
  -2   1   2     2392.73     2468.14    145.33 o 
  -1   1   2      159.68      195.98      3.92 o 
   0   1   2       64.36       66.92      2.79 o 
   1   1   2    15937.37    14334.82     61.34 o 
   2   1   2      903.72      787.56     17.85 o 
   3   1   2      540.52      502.87     20.05 o 
   4   1   2       41.39       39.39      6.00 o 
   5   1   2      460.75      399.97     37.78 o 
   6   1   2      844.61      818.83     26.01 o 
   7   1   2      112.57      101.23      3.91 o 
   8   1   2       92.81       86.00      2.39 o 
   9   1   2      141.35      135.84      4.08 o 
  10   1   2       83.61       80.68      3.30 o 
  11   1   2        9.62        8.31      1.44 o 
 -12   2   2       12.13       10.00      0.98 o 
 -11   2   2      125.77      117.58      3.42 o 
 -10   2   2        1.43        2.84      0.88 o 
  -9   2   2       98.07      101.18      2.95 o 
  -8   2   2       39.68       39.93      1.78 o 
  -7   2   2       95.14       92.34      2.32 o 
  -6   2   2        3.68        4.69      0.72 o 
  -5   2   2      902.97      909.91     36.99 o 
  -4   2   2      102.61       83.25      7.15 o 
  -3   2   2      724.79      751.17     18.42 o 
  -2   2   2      183.10      167.92      6.03 o 
  -1   2   2      118.22      100.84      8.17 o 
   0   2   2     7009.44     6508.18     43.67 o 
   1   2   2     3493.35     3217.24     30.05 o 
   2   2   2     4308.53     3889.76     65.49 o 
   3   2   2      118.41       94.23      6.78 o 
   4   2   2     1175.38     1003.56     26.80 o 
   5   2   2        9.92        6.41      1.20 o 
   6   2   2      406.86      403.73     12.62 o 
   7   2   2       63.32       55.63      2.63 o 
   8   2   2     1238.19     1193.82     31.65 o 
   9   2   2      124.51      118.11      4.63 o 
  10   2   2      511.33      528.25     14.95 o 
  11   2   2       89.41       93.68      4.93 o 
 -12   3   2        0.92        1.41      0.73 o 
 -11   3   2      288.92      272.13      5.84 o 
 -10   3   2       14.64       14.70      1.34 o 
  -9   3   2      253.92      254.85      4.93 o 
  -8   3   2       75.27       67.17      2.35 o 
  -7   3   2      560.02      557.46      8.00 o 
  -6   3   2       42.20       44.77      1.70 o 
  -5   3   2      378.74      401.16     15.30 o 
  -4   3   2     2119.33     2055.78     36.03 o 
  -3   3   2     2024.44     1744.74     36.28 o 
  -2   3   2     2021.43     2079.12     96.57 o 
  -1   3   2    14759.35    13891.92    128.39 o 
   0   3   2      726.32      655.89     17.40 o 
   1   3   2      208.88      153.30      6.50 o 
   2   3   2     5505.42     5222.93     43.53 o 
   3   3   2      340.73      298.91     12.75 o 
   4   3   2       55.02       62.07      6.56 o 
   5   3   2      684.25      687.68     19.58 o 
   6   3   2      239.19      233.29      7.60 o 
   7   3   2       61.21       57.26      3.31 o 
   8   3   2       40.44       38.62      2.73 o 
   9   3   2       20.08       18.95      1.46 o 
  10   3   2      268.39      266.68      5.02 o 
  11   3   2       11.81        9.88      1.42 o 
 -11   4   2       49.95       46.79      1.94 o 
 -10   4   2      373.09      372.54      7.21 o 
  -9   4   2       17.07       13.93      1.33 o 
  -8   4   2      527.84      537.29      6.24 o 
  -7   4   2      265.83      249.35      4.31 o 
  -6   4   2       32.84       27.10      1.50 o 
  -5   4   2      289.07      299.04      6.93 o 
  -4   4   2     1615.10     1626.46     36.52 o 
  -3   4   2      265.06      276.54     15.74 o 
  -2   4   2     1395.30     1478.13     45.22 o 
  -1   4   2     4138.95     4307.46     56.32 o 
   0   4   2      214.13      180.03     11.68 o 
   1   4   2      140.12      153.33      7.43 o 
   2   4   2     4107.61     3951.20    229.25 o 
   3   4   2     3426.54     3565.31    227.87 o 
   4   4   2     3479.53     3746.02     65.78 o 
   5   4   2       28.63       32.71      1.51 o 
   6   4   2      627.13      627.47      8.47 o 
   7   4   2       24.81       20.97      1.65 o 
   8   4   2       43.50       46.13      2.51 o 
   9   4   2       47.97       42.00      2.83 o 
  10   4   2      257.35      262.06      6.41 o 
  11   4   2       21.80       19.18      1.85 o 
 -11   5   2      242.06      218.52      4.37 o 
 -10   5   2       46.69       45.46      2.00 o 
  -9   5   2      844.51      865.84     10.77 o 
  -8   5   2      313.84      320.63      4.97 o 
  -7   5   2       37.30       41.36      1.88 o 
  -6   5   2      191.14      200.76      4.86 o 
  -5   5   2     1266.95     1321.20     31.59 o 
  -4   5   2      529.86      615.15     10.78 o 
  -3   5   2      656.03      548.72      6.52 o 
  -2   5   2      121.45      120.73     11.02 o 
  -1   5   2     3607.83     3667.67     58.96 o 
   0   5   2       75.69       84.56      9.13 o 
   1   5   2      709.80      743.49    101.44 o 
   2   5   2        2.33        6.82      0.98 o 
   3   5   2      502.93      533.53      8.81 o 
   4   5   2      857.37      929.34      9.64 o 
   5   5   2      371.59      388.70      4.89 o 
   6   5   2        9.62       10.16      1.15 o 
   7   5   2        0.70        1.62      1.01 o 
   8   5   2      300.10      286.36      8.73 o 
   9   5   2        7.07        6.03      1.16 o 
  10   5   2        5.41        3.88      1.03 o 
 -10   6   2        0.56        1.04      0.87 o 
  -9   6   2        0.10        0.01      0.84 o 
  -8   6   2       13.37       15.58      1.31 o 
  -7   6   2      224.65      222.14      4.13 o 
  -6   6   2       28.77       31.29      1.80 o 
  -5   6   2      191.47      166.33      4.84 o 
  -4   6   2      268.38      266.76      6.02 o 
  -3   6   2      229.06      238.15      5.10 o 
  -2   6   2      419.34      422.87      9.80 o 
  -1   6   2       79.88       76.72      2.87 o 
   0   6   2       86.71       58.86      2.09 o 
   1   6   2      195.48      182.86      4.20 o 
   2   6   2     1543.86     1516.75     39.34 o 
   3   6   2       13.57       15.48      1.74 o 
   4   6   2     1795.22     1835.54     42.55 o 
   5   6   2     1271.36     1282.30     15.73 o 
   6   6   2      269.34      287.26      4.82 o 
   7   6   2      102.43       99.11      3.22 o 
   8   6   2      162.55      162.88      5.07 o 
   9   6   2        1.06        1.92      1.01 o 
  10   6   2      293.89      296.23     36.67 o 
 -10   7   2        0.11        0.06      0.87 o 
  -9   7   2      304.65      328.59     11.20 o 
  -8   7   2       74.18       72.71      2.56 o 
  -7   7   2       84.69       73.04      2.55 o 
  -6   7   2       59.30       67.66      2.62 o 
  -5   7   2      734.96      719.77     11.36 o 
  -4   7   2      114.73      124.77      3.81 o 
  -3   7   2     1635.94     1629.31     18.52 o 
  -2   7   2        3.97        5.07      0.93 o 
  -1   7   2      216.63      215.99      6.25 o 
   0   7   2     1002.47      993.97     10.07 o 
   1   7   2      813.77      783.52      9.68 o 
   2   7   2       28.34       26.32      1.95 o 
   3   7   2      153.51      154.82      4.77 o 
   4   7   2       26.21       22.15      1.80 o 
   5   7   2      614.04      623.91     14.79 o 
   6   7   2        7.57        6.47      1.24 o 
   7   7   2       17.11       16.43      1.53 o 
   8   7   2       10.59       11.61      1.48 o 
   9   7   2       58.07       58.52      2.60 o 
  -9   8   2        0.18        1.73      1.05 o 
  -8   8   2        9.99        8.77      1.13 o 
  -7   8   2      136.97      123.17      4.81 o 
  -6   8   2       26.37       26.22      1.55 o 
  -5   8   2        1.49        0.84      1.02 o 
  -4   8   2      354.07      362.54      6.58 o 
  -3   8   2      176.30      190.50      5.48 o 
  -2   8   2      362.43      371.17      8.09 o 
  -1   8   2      472.71      492.58     13.88 o 
   0   8   2      592.92      598.04     11.18 o 
   1   8   2       27.77       33.16      2.06 o 
   2   8   2      780.71      798.80     10.69 o 
   3   8   2      120.31      124.29      3.73 o 
   4   8   2      224.83      229.66      4.80 o 
   5   8   2       69.83       64.62      2.87 o 
   6   8   2      101.67       99.47      3.17 o 
   7   8   2      226.05      227.51      6.47 o 
   8   8   2       33.43       39.66      3.28 o 
  -8   9   2        5.20        7.10      1.70 o 
  -7   9   2      206.53      197.25      8.96 o 
  -6   9   2      199.26      217.16      5.94 o 
  -5   9   2       29.91       29.73      1.68 o 
  -4   9   2       21.11       25.75      1.86 o 
  -3   9   2     1328.70     1430.06     12.28 o 
  -2   9   2        1.42        0.40      1.43 o 
  -1   9   2      687.34      693.61     12.23 o 
   0   9   2      684.93      700.51     13.02 o 
   1   9   2        6.52        4.46      1.12 o 
   2   9   2       53.64       45.50      2.41 o 
   3   9   2      325.35      342.31      5.58 o 
   4   9   2      146.24      148.25      3.60 o 
   5   9   2       21.34       19.82      1.44 o 
   6   9   2       31.17       28.36      1.28 o 
   7   9   2       10.19       12.03      1.93 o 
  -6  10   2        2.93        4.72      0.94 o 
  -5  10   2       20.75       16.00      1.01 o 
  -4  10   2       76.14       74.29      2.51 o 
  -3  10   2        0.28        0.25      1.00 o 
  -2  10   2      161.44      175.89      4.46 o 
  -1  10   2       70.14       77.29      3.46 o 
   0  10   2      245.21      259.23      5.50 o 
   1  10   2      202.94      200.59      4.33 o 
   2  10   2      469.73      496.51      8.50 o 
   3  10   2       33.46       24.80      1.59 o 
   4  10   2       12.92       11.31      0.87 o 
   5  10   2      121.34      135.32      3.30 o 
  -3  11   2       85.64       98.27      3.69 o 
  -2  11   2      166.32      162.94      3.97 o 
  -1  11   2      165.76      173.79      3.84 o 
   0  11   2       19.97       17.86      1.18 o 
   1  11   2       13.58       10.58      0.97 o 
   2  11   2       39.94       47.65      2.90 o 
 -11   0   3     1420.51     1395.45     23.80 o 
  -9   0   3      441.04      413.56      7.17 o 
  -7   0   3        3.06        7.02      1.50 o 
  -5   0   3      146.55      158.58     15.82 o 
  -3   0   3        3.93       10.08      3.47 o 
  -1   0   3     3032.24     3086.40     27.58 o 
   1   0   3    17848.54    16351.78     89.54 o 
   3   0   3      184.23      195.25     10.80 o 
   5   0   3     2167.63     2135.96     62.05 o 
   7   0   3      529.73      456.50     16.89 o 
   9   0   3     3114.86     3192.28     24.98 o 
  11   0   3       53.65       54.26      4.22 o 
 -12   1   3       76.26       78.31      2.56 o 
 -11   1   3        0.54        0.24      0.85 o 
 -10   1   3       33.73       34.03      1.74 o 
  -9   1   3       28.29       25.10      1.28 o 
  -8   1   3       23.60       16.58      1.22 o 
  -7   1   3       54.26       55.59      1.72 o 
  -6   1   3     7084.35     7387.16     85.41 o 
  -5   1   3      276.25      283.84     16.70 o 
  -4   1   3     4770.97     4852.66     67.77 o 
  -3   1   3      596.08      671.98     16.84 o 
  -2   1   3     2484.51     2586.29     57.16 o 
  -1   1   3      571.88      571.31      9.84 o 
   0   1   3       15.62       16.53      6.70 o 
   1   1   3     4074.39     3809.29     34.23 o 
   2   1   3    35282.80    33229.10    220.03 o 
   3   1   3       18.16       76.05     42.91 o 
   4   1   3      623.61      533.08     73.44 o 
   5   1   3     1037.33     1100.33     26.54 o 
   6   1   3        0.45       -0.07      1.18 o 
   7   1   3      311.53      319.26      5.73 o 
   8   1   3      152.79      142.69      3.45 o 
   9   1   3      150.54      148.28      4.03 o 
  10   1   3       92.24       97.17      4.22 o 
  11   1   3      263.88      285.63      7.41 o 
 -12   2   3        0.72        0.42      0.66 o 
 -11   2   3        2.77        2.67      0.87 o 
 -10   2   3       10.58        9.78      1.09 o 
  -9   2   3     1247.68     1156.05     17.11 o 
  -8   2   3       58.88       43.87      1.57 o 
  -7   2   3     1117.85     1076.62     10.49 o 
  -6   2   3       11.15       15.66      1.13 o 
  -5   2   3     2197.02     2302.82     84.47 o 
  -4   2   3        0.15        1.15      1.82 o 
  -3   2   3       39.78       34.59      3.15 o 
  -2   2   3       48.58       43.45      2.97 o 
  -1   2   3      192.86      173.80      6.66 o 
   0   2   3       40.32       42.53      2.62 o 
   1   2   3    12768.94    11594.86     63.04 o 
   2   2   3      143.34      125.33      7.05 o 
   3   2   3      100.43       98.86     29.63 o 
   4   2   3       56.04       49.31      6.77 o 
   5   2   3      701.70      638.01     19.66 o 
   6   2   3       13.41       15.57      1.74 o 
   7   2   3     2281.06     2125.47     79.08 o 
   8   2   3      526.02      574.30      8.47 o 
   9   2   3      460.78      491.67      9.21 o 
  10   2   3       10.01        5.90      1.11 o 
  11   2   3       62.60       55.90      2.82 o 
 -12   3   3       36.97       30.27      1.48 o 
 -11   3   3       95.26       91.66      3.20 o 
 -10   3   3      436.86      465.95      6.33 o 
  -9   3   3       21.26       19.43      1.61 o 
  -8   3   3      531.50      520.03      6.82 o 
  -7   3   3       17.65       14.60      0.97 o 
  -6   3   3     2596.39     2612.41     20.13 o 
  -5   3   3     1113.48     1119.88     28.34 o 
  -4   3   3     6576.45     5847.83    126.76 o 
  -3   3   3      694.65      685.71     17.59 o 
  -2   3   3     1374.63     1308.63     70.17 o 
  -1   3   3     1326.11     1408.25     22.71 o 
   0   3   3     4231.51     3938.98     58.40 o 
   1   3   3     1791.06     1722.96     27.28 o 
   2   3   3     4076.07     3638.88     51.13 o 
   3   3   3       78.12       78.95      7.44 o 
   4   3   3     2581.44     2493.21     49.42 o 
   5   3   3      810.57      862.71     15.98 o 
   6   3   3       62.83       59.08      1.99 o 
   7   3   3        1.23        3.60      1.37 o 
   8   3   3      158.38      159.03      6.83 o 
   9   3   3        0.42       -1.19      1.19 o 
  10   3   3       38.73       34.17      1.94 o 
  11   3   3       13.61       10.51      1.36 o 
 -12   4   3        5.26        2.44      1.74 o 
 -11   4   3       17.20       16.53      1.14 o 
 -10   4   3      181.90      182.75      3.71 o 
  -9   4   3      833.23      873.99     10.22 o 
  -8   4   3        9.68       10.98      1.18 o 
  -7   4   3       72.49       57.59      1.97 o 
  -6   4   3       77.15       74.73      2.15 o 
  -5   4   3      316.92      356.08      5.79 o 
  -4   4   3     1295.89     1446.95     49.63 o 
  -3   4   3     2474.94     2759.80     84.52 o 
  -2   4   3     1241.89     1281.51     72.38 o 
  -1   4   3      708.97      737.79     35.73 o 
   0   4   3      150.44      127.58      9.16 o 
   1   4   3      110.97       77.96      5.64 o 
   2   4   3       34.43       38.12      6.00 o 
   3   4   3     1692.95     1621.68     64.29 o 
   4   4   3      104.52       91.23      3.03 o 
   5   4   3     2157.25     2144.19     33.74 o 
   6   4   3      657.22      693.45     15.88 o 
   7   4   3      485.25      452.63     15.16 o 
   8   4   3      103.70       94.14      4.93 o 
   9   4   3      370.85      376.46      6.64 o 
  10   4   3        2.45        0.94      0.95 o 
 -11   5   3       86.50       81.34      2.00 o 
 -10   5   3      244.12      258.01      5.08 o 
  -9   5   3       18.73       15.09      1.39 o 
  -8   5   3      364.17      375.29      5.27 o 
  -7   5   3       96.99       95.30      2.81 o 
  -6   5   3     1206.30     1152.28     15.52 o 
  -5   5   3      326.08      378.07      6.71 o 
  -4   5   3     1167.99     1062.19     11.50 o 
  -3   5   3      496.90      559.38      6.95 o 
  -2   5   3     3947.69     4229.23     82.50 o 
  -1   5   3      248.42      188.62     13.50 o 
   0   5   3     1334.76     1581.12     36.93 o 
   1   5   3      142.99      141.19      7.21 o 
   2   5   3      702.81      600.56     14.30 o 
   3   5   3       56.36       50.08      1.94 o 
   4   5   3     1648.17     1724.86     11.22 o 
   5   5   3        1.11        0.90      0.90 o 
   6   5   3       14.63       14.61      1.40 o 
   7   5   3      220.89      223.06      5.70 o 
   8   5   3       30.02       28.44      1.96 o 
   9   5   3       25.43       25.93      2.08 o 
  10   5   3        5.04        7.12      1.07 o 
 -10   6   3       75.00       76.80      3.32 o 
  -9   6   3      563.63      575.11     11.67 o 
  -8   6   3       14.20       10.40      1.11 o 
  -7   6   3       22.23       23.91      1.66 o 
  -6   6   3       15.93       10.27      1.40 o 
  -5   6   3      454.69      518.47      7.64 o 
  -4   6   3       57.70       64.34      2.60 o 
  -3   6   3       75.59       97.11      3.77 o 
  -2   6   3     1175.26     1210.53     17.36 o 
  -1   6   3      487.20      478.63      7.21 o 
   0   6   3     1071.91     1115.07     21.26 o 
   1   6   3       94.09       81.20      3.62 o 
   2   6   3        6.31        7.04      1.10 o 
   3   6   3      591.10      570.60     14.09 o 
   4   6   3       11.84        9.42      1.70 o 
   5   6   3        1.59        3.38      1.10 o 
   6   6   3       63.05       68.88      2.84 o 
   7   6   3      441.76      429.62     12.47 o 
   8   6   3       55.00       57.65      3.07 o 
   9   6   3       70.28       74.87      2.96 o 
 -10   7   3       47.46       46.35      2.51 o 
  -9   7   3      140.44      143.23      3.28 o 
  -8   7   3        8.48        6.63      0.97 o 
  -7   7   3       15.72       15.57      1.43 o 
  -6   7   3      625.40      628.86     14.88 o 
  -5   7   3      123.33      132.15      3.81 o 
  -4   7   3     1184.53     1216.42     11.49 o 
  -3   7   3      206.90      200.19      7.64 o 
  -2   7   3       49.05       38.81      1.93 o 
  -1   7   3       29.52       26.57      1.79 o 
   0   7   3      165.91      173.65      3.79 o 
   1   7   3      354.19      359.54      5.32 o 
   2   7   3     1127.66     1137.34     19.01 o 
   3   7   3     1185.19     1152.00     29.93 o 
   4   7   3      127.69      115.14      3.28 o 
   5   7   3      174.42      172.00      5.51 o 
   6   7   3       88.53       73.11      2.89 o 
   7   7   3       36.14       34.87      2.67 o 
   8   7   3        5.18        4.30      1.28 o 
   9   7   3        3.09        4.49      1.40 o 
  -9   8   3       53.50       69.85      3.02 o 
  -8   8   3       97.90       92.14      5.03 o 
  -7   8   3       16.32       12.12      1.19 o 
  -6   8   3       11.64        6.28      1.10 o 
  -5   8   3       77.59       76.23      3.08 o 
  -4   8   3        5.12        4.26      1.44 o 
  -3   8   3       81.92       89.59      4.95 o 
  -2   8   3      127.86      147.18      4.51 o 
  -1   8   3       11.31       14.00      1.57 o 
   0   8   3       24.49       32.33      2.03 o 
   1   8   3      319.38      343.80      5.53 o 
   2   8   3      340.65      353.87      5.92 o 
   3   8   3       65.66       68.24      2.90 o 
   4   8   3        6.08       10.17      1.52 o 
   5   8   3      172.86      156.80      4.52 o 
   6   8   3      164.34      172.13      4.36 o 
   7   8   3        2.94        5.01      1.05 o 
   8   8   3      119.76      130.49      3.78 o 
  -8   9   3       82.80       81.65      3.69 o 
  -7   9   3       52.48       39.69      1.90 o 
  -6   9   3      563.13      533.41     10.45 o 
  -5   9   3       44.81       36.38      1.85 o 
  -4   9   3        5.39        4.92      1.04 o 
  -3   9   3       42.72       46.27      2.98 o 
  -2   9   3      116.41      124.00      4.70 o 
  -1   9   3       78.48       87.33      3.24 o 
   0   9   3        5.62        4.14      1.13 o 
   1   9   3        0.34        0.47      0.95 o 
   2   9   3      592.53      608.10      9.42 o 
   3   9   3       69.54       77.76      2.69 o 
   4   9   3       43.88       41.14      1.82 o 
   5   9   3        9.98        7.13      0.96 o 
   6   9   3        3.55        2.56      0.75 o 
  -6  10   3        2.74        2.37      1.33 o 
  -5  10   3        6.14        9.94      0.95 o 
  -4  10   3       75.37       85.49      3.00 o 
  -3  10   3        0.39        1.57      0.95 o 
  -2  10   3       40.29       34.43      2.15 o 
  -1  10   3        4.53        3.59      1.01 o 
   0  10   3       30.04       35.55      2.38 o 
   1  10   3       55.24       47.33      2.12 o 
   2  10   3        2.22        3.43      1.12 o 
   3  10   3        0.44        0.05      0.64 o 
   4  10   3        3.78        4.33      1.46 o 
   5  10   3       36.67       35.66      2.00 o 
  -3  11   3        2.77        0.46      0.77 o 
  -2  11   3       25.73       28.27      2.06 o 
  -1  11   3       64.57       61.43      2.17 o 
   0  11   3       17.65       18.21      1.15 o 
   1  11   3       40.35       47.92      1.89 o 
   2  11   3       15.83       15.53      1.26 o 
 -12   0   4      133.58      134.39      4.59 o 
 -10   0   4      526.38      523.43     12.49 o 
  -8   0   4       12.74       14.19      1.53 o 
  -6   0   4     2558.18     2736.97     71.40 o 
  -4   0   4     5642.52     5845.64     78.93 o 
  -2   0   4      129.73      136.87      9.07 o 
   0   0   4     7044.02     5741.42     26.93 o 
   2   0   4    38748.83    37799.58    182.92 o 
   4   0   4     9501.79    10706.33    128.54 o 
   6   0   4     1658.76     1715.21     18.79 o 
   8   0   4       90.30       98.75      4.11 o 
  10   0   4       15.70       11.22      1.87 o 
 -12   1   4       11.23       10.61      1.14 o 
 -11   1   4        0.10        1.66      0.94 o 
 -10   1   4      101.81       93.17      2.55 o 
  -9   1   4      223.31      215.23      3.47 o 
  -8   1   4        0.05        0.47      0.79 o 
  -7   1   4     3899.75     3973.99     30.98 o 
  -6   1   4       24.03       23.65      2.99 o 
  -5   1   4      122.14      114.99      9.40 o 
  -4   1   4       31.70       33.05      4.63 o 
  -3   1   4     3178.39     3588.68    138.77 o 
  -2   1   4      244.23      222.25      9.02 o 
  -1   1   4    10215.47     9452.33     39.92 o 
   0   1   4      255.37      230.67     12.60 o 
   1   1   4     5108.67     4699.24     41.85 o 
   2   1   4      203.17      248.11      9.96 o 
   3   1   4     1682.95     1938.56     31.08 o 
   4   1   4      588.63      637.64     27.05 o 
   5   1   4       45.94       34.97      2.29 o 
   6   1   4       11.03       12.84      0.95 o 
   7   1   4      485.42      484.09      8.34 o 
   8   1   4       86.28       86.24      2.92 o 
   9   1   4        5.45        8.40      1.32 o 
  10   1   4      293.26      310.12      6.24 o 
  11   1   4      295.65      315.43      9.06 o 
 -12   2   4      977.97      988.56     10.20 o 
 -11   2   4       20.66       15.31      1.19 o 
 -10   2   4      142.07      148.34      2.99 o 
  -9   2   4      191.60      183.39      3.59 o 
  -8   2   4      471.87      458.07      5.21 o 
  -7   2   4       42.76       42.66      1.67 o 
  -6   2   4      181.04      168.39      2.60 o 
  -5   2   4       58.89       84.82     11.38 o 
  -4   2   4     1699.66     1804.12    111.59 o 
  -3   2   4      401.86      412.38      9.72 o 
  -2   2   4       93.20       71.40      3.10 o 
  -1   2   4       31.53       39.32      2.68 o 
   0   2   4      889.31      797.60     18.22 o 
   1   2   4       28.74       40.55      4.89 o 
   2   2   4      350.98      411.10     16.08 o 
   3   2   4       38.86       31.42      4.46 o 
   4   2   4     2935.52     2981.71     51.49 o 
   5   2   4      519.84      595.66     15.61 o 
   6   2   4      195.38      212.13      4.04 o 
   7   2   4      197.84      188.04      4.46 o 
   8   2   4      262.17      263.05      5.84 o 
   9   2   4       66.35       70.33      3.35 o 
  10   2   4      233.81      258.51      8.69 o 
  11   2   4        0.01        2.18      1.08 o 
 -12   3   4        6.34        5.16      1.22 o 
 -11   3   4       33.50       31.69      1.74 o 
 -10   3   4       64.90       57.94      2.31 o 
  -9   3   4     1872.82     1890.62     20.73 o 
  -8   3   4       20.36       27.22      1.90 o 
  -7   3   4       70.13       67.83      1.84 o 
  -6   3   4       88.90      104.54      1.99 o 
  -5   3   4      161.05      226.42      7.55 o 
  -4   3   4      152.47      141.06      8.54 o 
  -3   3   4      795.26      894.58     20.71 o 
  -2   3   4      552.76      569.61     15.70 o 
  -1   3   4     7128.44     7530.28     45.12 o 
   0   3   4       23.71       23.05      2.20 o 
   1   3   4     4890.49     4577.11     47.98 o 
   2   3   4      275.25      286.44     12.58 o 
   3   3   4      677.61      647.96     24.62 o 
   4   3   4      334.54      362.44      7.01 o 
   5   3   4      215.22      206.87      4.01 o 
   6   3   4       18.01       13.03      2.25 o 
   7   3   4      238.38      226.41      8.40 o 
   8   3   4      206.94      212.15      5.59 o 
   9   3   4      206.77      233.92      5.18 o 
  10   3   4        0.04       -1.06      1.06 o 
  11   3   4        0.06        1.11      2.98 o 
 -12   4   4      243.98      239.11      5.16 o 
 -11   4   4        2.49        2.18      0.66 o 
 -10   4   4      503.09      499.11      6.91 o 
  -9   4   4       78.13       70.23      2.41 o 
  -8   4   4       11.09       12.48      1.33 o 
  -7   4   4      141.67      133.29      2.80 o 
  -6   4   4     1887.53     1881.18     19.26 o 
  -5   4   4      406.43      430.18     10.14 o 
  -4   4   4      337.90      339.71     12.89 o 
  -3   4   4        9.27        8.83      3.56 o 
  -2   4   4      147.29      182.90     12.10 o 
  -1   4   4     1450.02     1729.99     35.53 o 
   0   4   4       63.69       56.26      4.33 o 
   1   4   4      278.97      278.82     19.42 o 
   2   4   4     1335.73     1289.16     55.40 o 
   3   4   4       55.33       71.64      2.45 o 
   4   4   4       89.89       91.84      2.32 o 
   5   4   4       25.64       25.74      1.52 o 
   6   4   4      224.37      192.31      6.26 o 
   7   4   4      122.95      135.98      5.69 o 
   8   4   4       44.83       45.89      3.00 o 
   9   4   4        6.48        8.35      1.43 o 
  10   4   4       46.40       46.57      2.17 o 
 -11   5   4       43.16       38.63      1.86 o 
 -10   5   4       16.09       18.02      1.37 o 
  -9   5   4      388.07      391.37      5.50 o 
  -8   5   4       63.77       66.03      3.32 o 
  -7   5   4      250.94      225.68      4.46 o 
  -6   5   4      141.32      135.60      4.58 o 
  -5   5   4      601.76      593.91      8.46 o 
  -4   5   4       44.98       41.25      1.96 o 
  -3   5   4     1533.86     1552.10     24.25 o 
  -2   5   4      215.33      210.35      5.42 o 
  -1   5   4     2525.27     2344.31     78.93 o 
   0   5   4      638.33      758.53     19.97 o 
   1   5   4     1867.07     1876.90     33.99 o 
   2   5   4       16.43       19.43      1.48 o 
   3   5   4       23.96       41.98      2.23 o 
   4   5   4      448.24      474.08      6.07 o 
   5   5   4       24.68       27.91      2.13 o 
   6   5   4      199.49      198.24      5.24 o 
   7   5   4      854.97      870.54     14.86 o 
   8   5   4       66.25       58.86      2.55 o 
   9   5   4       64.53       69.57      2.96 o 
  10   5   4        0.01        0.20      1.05 o 
 -11   6   4        0.11        0.00      0.66 o 
 -10   6   4      105.78      117.12      4.96 o 
  -9   6   4        5.80        6.68      1.17 o 
  -8   6   4       51.19       43.00      2.59 o 
  -7   6   4       37.72       44.38      2.17 o 
  -6   6   4      241.18      246.63      4.84 o 
  -5   6   4       64.45       67.53      2.41 o 
  -4   6   4      763.11      771.93      9.68 o 
  -3   6   4      249.40      268.32      4.33 o 
  -2   6   4        6.40        3.13      0.90 o 
  -1   6   4      854.67      902.51     18.59 o 
   0   6   4       39.55       43.79      1.57 o 
   1   6   4      131.56      130.36      3.48 o 
   2   6   4        4.73        5.99      1.26 o 
   3   6   4       21.57       21.46      1.90 o 
   4   6   4     1684.89     1640.44     13.04 o 
   5   6   4      253.91      252.15      6.15 o 
   6   6   4        2.84        4.97      1.14 o 
   7   6   4      198.00      205.69      5.15 o 
   8   6   4       80.86       76.24      4.21 o 
   9   6   4        9.62        7.86      1.76 o 
 -10   7   4       19.66       13.91      1.68 o 
  -9   7   4       65.36       65.61      2.27 o 
  -8   7   4       30.46       23.78      1.60 o 
  -7   7   4      635.53      628.52     11.57 o 
  -6   7   4      366.22      353.14      5.44 o 
  -5   7   4        3.96        5.98      1.14 o 
  -4   7   4      167.23      143.20      3.50 o 
  -3   7   4       80.17       88.07      3.54 o 
  -2   7   4        2.16        3.43      0.93 o 
  -1   7   4     1007.87     1035.72     10.95 o 
   0   7   4      331.20      344.31      5.50 o 
   1   7   4     1901.28     1831.07     21.43 o 
   2   7   4      376.37      390.62     12.46 o 
   3   7   4      100.66       91.00      4.36 o 
   4   7   4        1.14        0.74      1.20 o 
   5   7   4     1076.52      998.41     14.72 o 
   6   7   4        1.88        0.38      1.38 o 
   7   7   4       60.97       64.48      2.64 o 
   8   7   4      165.49      155.87      3.90 o 
  -9   8   4       11.16       17.60      1.42 o 
  -8   8   4        3.45        3.00      0.82 o 
  -7   8   4      401.03      368.29      5.83 o 
  -6   8   4      203.60      221.52      6.08 o 
  -5   8   4       39.83       30.66      2.06 o 
  -4   8   4      191.89      187.11      4.99 o 
  -3   8   4      139.37      136.02      3.84 o 
  -2   8   4        2.11        3.85      1.15 o 
  -1   8   4      258.10      282.78      4.99 o 
   0   8   4      297.38      296.34      4.53 o 
   1   8   4      428.47      458.83      6.35 o 
   2   8   4      468.95      496.53      8.12 o 
   3   8   4     1024.09     1019.84     17.32 o 
   4   8   4       37.62       36.45      1.99 o 
   5   8   4      804.18      822.55     20.71 o 
   6   8   4      813.53      819.36     16.95 o 
   7   8   4      139.34      139.18      4.60 o 
  -8   9   4        2.83        1.51      0.75 o 
  -7   9   4      125.87      101.01      4.02 o 
  -6   9   4        4.15        1.36      0.65 o 
  -5   9   4       61.17       71.81      2.47 o 
  -4   9   4       10.09       12.41      1.27 o 
  -3   9   4       53.53       67.02      3.55 o 
  -2   9   4       65.70       65.04      3.15 o 
  -1   9   4      317.38      333.11      6.71 o 
   0   9   4       37.10       36.94      2.10 o 
   1   9   4      550.90      581.36      8.33 o 
   2   9   4        0.58        0.85      1.10 o 
   3   9   4      264.62      275.14      8.26 o 
   4   9   4      184.86      200.01      4.87 o 
   5   9   4      148.89      161.05      4.22 o 
   6   9   4        3.49        1.17      0.67 o 
  -6  10   4       90.39      101.88      3.47 o 
  -5  10   4        0.12        1.77      0.64 o 
  -4  10   4      162.87      163.12      4.01 o 
  -3  10   4       80.40       84.63      3.12 o 
  -2  10   4       53.55       51.60      2.76 o 
  -1  10   4       64.71       61.79      2.59 o 
   0  10   4       18.14       12.68      1.56 o 
   1  10   4        5.25        4.38      0.97 o 
   2  10   4       26.77       23.81      1.56 o 
   3  10   4       10.24        8.48      1.11 o 
   4  10   4       25.35       27.45      2.14 o 
  -3  11   4       19.75       24.37      1.50 o 
  -2  11   4      110.03      114.88      2.95 o 
  -1  11   4      312.26      312.94      5.10 o 
   0  11   4       43.60       45.16      2.12 o 
   1  11   4      470.45      495.15     38.07 o 
 -11   0   5       96.10       88.97      3.93 o 
  -9   0   5     1285.90     1231.26     12.95 o 
  -7   0   5      309.73      234.86      5.36 o 
  -5   0   5     7356.78     8340.75    106.08 o 
  -3   0   5       10.45        9.09      2.70 o 
  -1   0   5     3260.54     2969.71     36.24 o 
   1   0   5      798.82      615.70     12.83 o 
   3   0   5      200.83      179.04     15.97 o 
   5   0   5        4.07        9.88      1.27 o 
   7   0   5        0.22        0.77      1.34 o 
   9   0   5      798.44      857.66     12.88 o 
  11   0   5       38.02       41.16      5.10 o 
 -12   1   5       73.47       74.94      2.24 o 
 -11   1   5       32.46       32.97      1.73 o 
 -10   1   5        1.63        0.83      0.98 o 
  -9   1   5       12.25       11.63      1.13 o 
  -8   1   5      119.26      109.71      2.61 o 
  -7   1   5      118.63      125.16      2.53 o 
  -6   1   5      808.53      915.63      8.19 o 
  -5   1   5     1391.00     1554.83     60.59 o 
  -4   1   5      282.36      270.04     11.96 o 
  -3   1   5       60.10       60.41      3.95 o 
  -2   1   5     1477.17     1541.84     19.12 o 
  -1   1   5      545.27      530.38     14.26 o 
   0   1   5     1410.32     1298.29     16.35 o 
   1   1   5      138.19      131.15      7.65 o 
   2   1   5      108.93      119.01      9.37 o 
   3   1   5       80.06       51.45      8.15 o 
   4   1   5     6003.26     6005.63     68.89 o 
   5   1   5      260.59      292.39      3.88 o 
   6   1   5      477.10      453.17      5.20 o 
   7   1   5       84.23       87.79      2.96 o 
   8   1   5       87.95       98.23      3.50 o 
   9   1   5       82.50       75.44      3.13 o 
  10   1   5        0.64        1.28      1.17 o 
  11   1   5       60.86       61.73      4.13 o 
 -12   2   5        7.05        5.92      0.82 o 
 -11   2   5       25.30       20.80      1.43 o 
 -10   2   5        9.03        6.94      0.97 o 
  -9   2   5      189.67      174.23      3.36 o 
  -8   2   5        0.04        0.04      0.84 o 
  -7   2   5     3175.46     3086.12     33.81 o 
  -6   2   5       33.80       43.09      1.40 o 
  -5   2   5     1471.54     1409.01     58.11 o 
  -4   2   5       60.29       75.84      8.14 o 
  -3   2   5      164.82      172.44      5.85 o 
  -2   2   5      442.23      389.19     11.19 o 
  -1   2   5        6.20        6.54      1.36 o 
   0   2   5      125.67      154.88      6.40 o 
   1   2   5       13.03       38.61      2.57 o 
   2   2   5      165.38      154.33      8.93 o 
   3   2   5     3803.56     4039.33     88.83 o 
   4   2   5     1825.71     1970.69     42.21 o 
   5   2   5      180.21      176.55      3.93 o 
   6   2   5      187.83      180.75      3.68 o 
   7   2   5        5.23        3.99      0.93 o 
   8   2   5        2.56        1.44      1.33 o 
   9   2   5       15.68       15.58      1.68 o 
  10   2   5       34.75       35.69      2.23 o 
 -12   3   5      128.46      112.90      3.06 o 
 -11   3   5       13.55       10.72      0.99 o 
 -10   3   5       38.74       38.99      1.84 o 
  -9   3   5       96.55       98.34      2.65 o 
  -8   3   5        0.07        1.60      0.79 o 
  -7   3   5      109.91      111.44      2.66 o 
  -6   3   5       16.91       17.34      1.13 o 
  -5   3   5       22.90       22.65      1.70 o 
  -4   3   5     3769.43     3907.75    176.62 o 
  -3   3   5      138.52      166.02     10.74 o 
  -2   3   5     1634.28     1612.78     20.00 o 
  -1   3   5        1.95        2.22      1.41 o 
   0   3   5      265.44      214.67      8.14 o 
   1   3   5      647.61      562.23     17.90 o 
   2   3   5       41.90       18.74      3.72 o 
   3   3   5      104.42      133.54      4.48 o 
   4   3   5      533.63      453.57     11.65 o 
   5   3   5       78.52       68.61      2.52 o 
   6   3   5     4200.13     4410.28     52.82 o 
   7   3   5       14.61       13.07      1.54 o 
   8   3   5        3.76        5.32      1.36 o 
   9   3   5        7.35        4.57      1.31 o 
  10   3   5       79.24       78.88      2.76 o 
 -12   4   5       23.57       22.09      1.49 o 
 -11   4   5       57.55       56.45      1.63 o 
 -10   4   5      276.15      270.31      6.00 o 
  -9   4   5      223.86      208.29      4.55 o 
  -8   4   5       29.83       27.88      1.50 o 
  -7   4   5     1371.39     1320.62     18.93 o 
  -6   4   5      302.72      341.21      6.44 o 
  -5   4   5      538.39      529.08      9.36 o 
  -4   4   5       53.44       41.97      1.99 o 
  -3   4   5       49.45       94.85      9.15 o 
  -2   4   5       27.92       24.84      4.79 o 
  -1   4   5      322.47      458.15     18.84 o 
   0   4   5      225.00      225.36     18.13 o 
   1   4   5     4339.71     4493.88    214.00 o 
   2   4   5      253.87      312.31      6.57 o 
   3   4   5      373.40      399.97      5.72 o 
   4   4   5        2.49        2.91      0.90 o 
   5   4   5        4.20        4.01      1.09 o 
   6   4   5      191.54      201.53      4.42 o 
   7   4   5        0.25        0.36      1.29 o 
   8   4   5       24.39       20.41      1.84 o 
   9   4   5      156.96      168.97      4.21 o 
  10   4   5        4.31        4.64      1.15 o 
 -11   5   5        1.24        1.04      0.59 o 
 -10   5   5      247.74      244.11      6.02 o 
  -9   5   5       52.33       52.64      2.21 o 
  -8   5   5      265.34      278.04      4.59 o 
  -7   5   5       92.85       92.98      2.76 o 
  -6   5   5      280.39      297.91      4.23 o 
  -5   5   5      185.98      187.73      3.41 o 
  -4   5   5       43.42       40.47      2.29 o 
  -3   5   5      363.00      422.31      5.26 o 
  -2   5   5     1681.67     1629.39     37.66 o 
  -1   5   5      195.28      177.32      3.54 o 
   0   5   5     1730.55     1872.70     30.51 o 
   1   5   5       25.84       20.53      1.65 o 
   2   5   5      233.66      202.91      3.56 o 
   3   5   5        7.67        7.44      1.34 o 
   4   5   5     2968.52     2975.28     26.41 o 
   5   5   5      238.19      250.24      5.35 o 
   6   5   5      776.20      825.47     11.26 o 
   7   5   5       62.87       59.74      2.60 o 
   8   5   5        0.68        0.97      1.28 o 
   9   5   5        0.62        0.22      1.10 o 
 -11   6   5       19.16       17.45      1.32 o 
 -10   6   5      120.04      127.45      3.29 o 
  -9   6   5      234.22      240.26      4.92 o 
  -8   6   5        4.97        3.98      1.00 o 
  -7   6   5     1380.18     1418.72     19.83 o 
  -6   6   5      446.89      476.81      6.15 o 
  -5   6   5      600.32      596.10      8.39 o 
  -4   6   5       71.17       74.33      2.67 o 
  -3   6   5      256.82      275.43      4.57 o 
  -2   6   5       31.85       38.09      1.55 o 
  -1   6   5     1337.76     1348.41     18.21 o 
   0   6   5       29.66       23.15      1.24 o 
   1   6   5       42.01       47.71      1.78 o 
   2   6   5       76.59       64.77      2.45 o 
   3   6   5      276.31      296.46     10.96 o 
   4   6   5      230.33      217.60      4.79 o 
   5   6   5      364.35      365.41      6.96 o 
   6   6   5        6.61        5.04      1.41 o 
   7   6   5        0.19        0.84      1.13 o 
   8   6   5       15.32       16.95      1.56 o 
   9   6   5       19.68       19.09      1.86 o 
 -10   7   5       49.16       45.16      2.08 o 
  -9   7   5       17.07       13.15      1.12 o 
  -8   7   5        9.58        5.09      0.84 o 
  -7   7   5      132.99      129.51      3.25 o 
  -6   7   5        0.08        1.12      1.12 o 
  -5   7   5        1.59        0.98      0.90 o 
  -4   7   5      339.47      319.56      6.45 o 
  -3   7   5       36.98       38.55      2.52 o 
  -2   7   5     1338.10     1366.01     15.72 o 
  -1   7   5      175.69      199.31      3.68 o 
   0   7   5      204.53      206.88      3.47 o 
   1   7   5      866.82      876.93     10.22 o 
   2   7   5      175.99      158.02      3.82 o 
   3   7   5       15.25       15.28      2.41 o 
   4   7   5      423.94      423.34      8.48 o 
   5   7   5        3.91        2.73      1.08 o 
   6   7   5      804.21      782.13     19.34 o 
   7   7   5      114.95      106.83      3.08 o 
   8   7   5       33.41       37.47      1.94 o 
  -9   8   5      124.06      132.15      4.05 o 
  -8   8   5        5.98        4.91      0.80 o 
  -7   8   5      326.87      356.26      5.78 o 
  -6   8   5        6.08        2.54      0.83 o 
  -5   8   5      735.64      717.87      9.34 o 
  -4   8   5       13.09       23.79      1.96 o 
  -3   8   5      262.30      246.97      5.23 o 
  -2   8   5      131.41      143.44      4.06 o 
  -1   8   5      325.67      379.50      5.61 o 
   0   8   5       98.34       88.33      2.54 o 
   1   8   5        1.30        4.43      1.89 o 
   2   8   5      190.68      197.21      4.81 o 
   3   8   5       24.96       24.65      1.78 o 
   4   8   5       62.87       63.06      3.15 o 
   5   8   5       11.23        7.37      1.41 o 
   6   8   5      112.31      112.28      3.43 o 
   7   8   5       60.95       50.04      3.77 o 
  -8   9   5      103.27      110.37      6.03 o 
  -7   9   5       20.48       18.07      1.12 o 
  -6   9   5        0.16        0.15      0.64 o 
  -5   9   5      176.55      173.13      3.68 o 
  -4   9   5      238.96      226.17      6.54 o 
  -3   9   5        4.00        4.53      1.32 o 
  -2   9   5      250.33      264.25      6.80 o 
  -1   9   5      107.78      124.00      4.08 o 
   0   9   5      338.26      352.40      6.79 o 
   1   9   5      495.56      543.06     15.87 o 
   2   9   5        9.44        6.52      1.57 o 
   3   9   5       35.27       27.25      1.74 o 
   4   9   5     1032.14     1092.64     31.99 o 
   5   9   5       54.57       51.12      2.33 o 
   6   9   5       34.70       36.64      3.40 o 
  -6  10   5      120.71      122.36      3.71 o 
  -5  10   5       42.88       31.73      1.51 o 
  -4  10   5       40.55       42.82      2.11 o 
  -3  10   5        0.73        0.96      0.81 o 
  -2  10   5        0.21        0.29      0.98 o 
  -1  10   5      191.99      201.59      4.80 o 
   0  10   5       12.43       11.97      1.36 o 
   1  10   5       49.93       51.57      2.18 o 
   2  10   5       65.72       50.28      2.35 o 
   3  10   5       26.31       25.47      1.80 o 
   4  10   5       22.33       20.86      1.85 o 
  -2  11   5      197.56      208.74      4.15 o 
  -1  11   5       53.33       57.21      6.90 o 
   0  11   5       89.85       86.04      4.01 o 
 -12   0   6      100.20      100.72      5.12 o 
 -10   0   6      641.89      647.10     12.08 o 
  -8   0   6     1467.34     1487.35     18.13 o 
  -6   0   6      358.51      429.90     10.57 o 
  -4   0   6     7800.98     8832.67     91.48 o 
  -2   0   6     6388.61     6533.00    322.17 o 
   0   0   6      655.70      513.10     21.53 o 
   2   0   6        0.08        2.67      2.03 o 
   4   0   6      644.43      639.29      6.92 o 
   6   0   6        1.93        4.53      1.51 o 
   8   0   6        9.01        8.14      1.99 o 
  10   0   6      310.52      322.87     11.52 o 
 -12   1   6        3.93        1.75      0.73 o 
 -11   1   6       91.97       85.56      2.46 o 
 -10   1   6      171.15      167.51      3.09 o 
  -9   1   6      240.39      232.69      4.12 o 
  -8   1   6       40.76       35.80      1.98 o 
  -7   1   6      239.87      236.71      3.27 o 
  -6   1   6      389.48      419.25      5.92 o 
  -5   1   6       42.33       58.63      6.49 o 
  -4   1   6       18.79       14.82      3.05 o 
  -3   1   6      304.93      317.10     12.64 o 
  -2   1   6      269.50      296.67      8.92 o 
  -1   1   6       12.22       14.38      3.06 o 
   0   1   6      367.56      360.07      9.29 o 
   1   1   6      499.38      394.71     14.12 o 
   2   1   6       88.74       80.07      5.74 o 
   3   1   6    13709.80    13532.93    144.81 o 
   4   1   6       55.53       59.75      3.12 o 
   5   1   6       32.54       31.05      1.41 o 
   6   1   6       68.61       63.85      2.35 o 
   7   1   6      317.55      319.79      6.14 o 
   8   1   6      173.12      178.25      4.76 o 
   9   1   6      438.81      493.36     11.34 o 
  10   1   6       54.54       60.81      2.51 o 
 -12   2   6        1.62        2.07      0.68 o 
 -11   2   6       56.34       49.19      1.89 o 
 -10   2   6     1400.92     1409.86     14.90 o 
  -9   2   6       54.91       51.34      1.98 o 
  -8   2   6     1012.38     1007.43     10.60 o 
  -7   2   6        4.60        5.67      0.76 o 
  -6   2   6      173.42      216.71      2.61 o 
  -5   2   6      117.31      139.84      5.28 o 
  -4   2   6     4142.18     4211.08    191.17 o 
  -3   2   6      504.00      513.61     14.08 o 
  -2   2   6     9706.94     9824.86     76.43 o 
  -1   2   6       15.76       27.23      3.06 o 
   0   2   6     2784.36     2633.38     48.08 o 
   1   2   6      233.76      223.64      7.85 o 
   2   2   6      450.02      476.04     13.64 o 
   3   2   6        9.37        3.84      1.13 o 
   4   2   6      555.08      519.14      7.03 o 
   5   2   6        6.63        9.10      1.59 o 
   6   2   6        1.13        2.00      1.05 o 
   7   2   6       66.93       76.16      3.19 o 
   8   2   6      109.41      119.86      4.25 o 
   9   2   6        7.81        9.29      1.30 o 
  10   2   6        1.38       -1.01      1.01 o 
 -12   3   6       62.92       57.78      1.81 o 
 -11   3   6        0.98        0.77      0.67 o 
 -10   3   6       37.95       31.18      1.73 o 
  -9   3   6        5.52        4.27      0.98 o 
  -8   3   6       63.75       55.55      2.10 o 
  -7   3   6      121.77      112.40      2.21 o 
  -6   3   6       15.44       12.77      0.88 o 
  -5   3   6        5.37        5.03      0.68 o 
  -4   3   6       18.20       24.95      4.83 o 
  -3   3   6      364.29      368.96     15.96 o 
  -2   3   6      504.63      539.30     12.22 o 
  -1   3   6      203.10      249.51      9.13 o 
   0   3   6      857.56      917.94     23.69 o 
   1   3   6     6117.31     5840.25     60.75 o 
   2   3   6        6.36        4.50      2.49 o 
   3   3   6     2532.33     2524.41     49.40 o 
   4   3   6        5.42        4.10      1.05 o 
   5   3   6      144.28      137.58      3.89 o 
   6   3   6        8.63       14.11      1.79 o 
   7   3   6      279.51      290.28      5.43 o 
   8   3   6       85.02       92.21      3.43 o 
   9   3   6       91.28      103.68      3.07 o 
  10   3   6        1.29        0.66      1.58 o 
 -12   4   6      240.16      217.26      6.35 o 
 -11   4   6      136.55      134.21      2.72 o 
 -10   4   6        4.24        4.20      1.25 o 
  -9   4   6      430.23      454.53      8.02 o 
  -8   4   6     4750.39     4828.11     57.19 o 
  -7   4   6       48.99       53.08      2.16 o 
  -6   4   6      489.82      501.94      6.54 o 
  -5   4   6      103.08      100.46      2.50 o 
  -4   4   6     4249.92     4470.24     35.09 o 
  -3   4   6      195.30      203.90      5.80 o 
  -2   4   6     1972.34     1873.46     75.76 o 
  -1   4   6       44.03       45.46      6.04 o 
   0   4   6     1380.94     1277.67     53.45 o 
   1   4   6      312.92      342.27      5.59 o 
   2   4   6       11.50       25.59      3.53 o 
   3   4   6       11.96       10.66      1.51 o 
   4   4   6      166.04      147.20      5.27 o 
   5   4   6       39.73       36.43      2.68 o 
   6   4   6      172.25      173.84      5.58 o 
   7   4   6       17.22       18.66      2.00 o 
   8   4   6        6.72        4.97      1.28 o 
   9   4   6        2.35        0.93      1.06 o 
 -11   5   6        0.06        2.09      0.67 o 
 -10   5   6       16.26       13.99      1.26 o 
  -9   5   6       10.05       11.29      1.19 o 
  -8   5   6        0.78        2.50      0.80 o 
  -7   5   6      103.67      109.66      3.29 o 
  -6   5   6        9.00       13.19      1.60 o 
  -5   5   6      227.35      239.54      3.97 o 
  -4   5   6        5.92        7.77      0.89 o 
  -3   5   6      209.88      207.59      4.69 o 
  -2   5   6      236.13      239.81      5.04 o 
  -1   5   6        4.77        9.61      1.01 o 
   0   5   6       11.30       12.16      0.96 o 
   1   5   6     1322.87     1372.42     15.86 o 
   2   5   6       25.50       28.71      1.65 o 
   3   5   6      522.09      487.46      7.25 o 
   4   5   6        6.17        0.79      1.21 o 
   5   5   6      839.18      859.40     11.23 o 
   6   5   6        4.56        6.02      1.41 o 
   7   5   6       56.80       55.48      3.33 o 
   8   5   6      183.77      190.27      5.72 o 
   9   5   6      245.77      253.07     15.88 o 
 -11   6   6      144.12      133.69      3.64 o 
 -10   6   6      301.27      293.02      6.04 o 
  -9   6   6       13.58       16.46      1.31 o 
  -8   6   6      139.37      152.33      3.49 o 
  -7   6   6       42.19       43.56      2.13 o 
  -6   6   6       21.97       31.79      1.87 o 
  -5   6   6       17.98       21.57      1.70 o 
  -4   6   6      624.35      598.06      6.33 o 
  -3   6   6       55.54       53.93      1.87 o 
  -2   6   6     1482.09     1422.13     18.55 o 
  -1   6   6      240.61      266.72      5.28 o 
   0   6   6      985.11     1013.94      9.54 o 
   1   6   6       16.88       18.55      1.37 o 
   2   6   6       19.46       25.50      2.07 o 
   3   6   6       52.14       41.28      2.20 o 
   4   6   6      168.15      158.01      3.89 o 
   5   6   6       19.23       19.29      1.99 o 
   6   6   6        0.30        1.47      1.49 o 
   7   6   6        0.97        1.60      1.56 o 
   8   6   6        0.23        1.06      0.90 o 
 -10   7   6       36.32       38.51      1.92 o 
  -9   7   6       61.48       62.34      1.88 o 
  -8   7   6       13.18        8.65      0.90 o 
  -7   7   6       76.28       61.95      2.17 o 
  -6   7   6       33.69       25.41      1.44 o 
  -5   7   6       17.52       16.10      1.43 o 
  -4   7   6        0.41        1.16      1.19 o 
  -3   7   6       28.91       24.02      1.95 o 
  -2   7   6       18.66       16.92      1.27 o 
  -1   7   6      171.00      176.47      3.79 o 
   0   7   6       65.92       63.32      2.24 o 
   1   7   6       82.26       82.13      2.45 o 
   2   7   6      167.80      186.76      6.22 o 
   3   7   6     2268.88     2297.76     53.77 o 
   4   7   6      161.89      155.46      4.49 o 
   5   7   6        9.47       10.02      1.57 o 
   6   7   6       61.06       58.25      3.15 o 
   7   7   6        4.67        5.88      1.13 o 
   8   7   6       43.44       46.90      3.33 o 
  -9   8   6       37.85       41.01      4.02 o 
  -8   8   6      107.03       97.22      3.47 o 
  -7   8   6      369.01      403.08      9.79 o 
  -6   8   6       19.18       27.92      1.78 o 
  -5   8   6       16.12       10.73      1.33 o 
  -4   8   6      512.13      530.07      9.23 o 
  -3   8   6        0.51        0.50      1.06 o 
  -2   8   6      369.96      388.39      6.48 o 
  -1   8   6       11.14        9.52      1.14 o 
   0   8   6      127.92      130.34      3.38 o 
   1   8   6      105.09      105.67      3.35 o 
   2   8   6       47.22       44.16      2.92 o 
   3   8   6      150.89      148.61      5.14 o 
   4   8   6       10.89        8.91      1.82 o 
   5   8   6       34.43       28.41      2.10 o 
   6   8   6       38.33       40.16      2.01 o 
   7   8   6      105.83      125.46      8.55 o 
  -7   9   6        0.27        0.74      0.62 o 
  -6   9   6        2.27        4.36      0.90 o 
  -5   9   6       53.39       45.67      2.39 o 
  -4   9   6       62.14       76.87      3.13 o 
  -3   9   6       12.60       12.30      1.47 o 
  -2   9   6       15.02       14.02      1.57 o 
  -1   9   6      152.14      162.10      4.01 o 
   0   9   6       70.59       72.32      2.83 o 
   1   9   6      137.99      142.91      4.65 o 
   2   9   6       15.86       19.55      1.85 o 
   3   9   6      117.14      107.89      3.55 o 
   4   9   6       38.90       32.48      2.01 o 
   5   9   6        0.69        2.65      0.94 o 
  -5  10   6        0.86        0.99      0.62 o 
  -4  10   6      257.04      294.58      4.64 o 
  -3  10   6       48.95       52.06      2.07 o 
  -2  10   6      129.17      125.88      4.75 o 
  -1  10   6       58.21       58.65      3.15 o 
   0  10   6        3.64        4.53      1.47 o 
   1  10   6       66.35       63.90      3.12 o 
   2  10   6       50.96       49.52      2.49 o 
   3  10   6       16.38       12.17      1.56 o 
 -11   0   7      651.10      671.13      9.02 o 
  -9   0   7      256.84      231.35      5.37 o 
  -7   0   7      690.00      661.02      7.97 o 
  -5   0   7     7906.59     9015.59    104.25 o 
  -3   0   7       56.24      130.22      7.74 o 
  -1   0   7      870.20      927.61     24.48 o 
   1   0   7     1752.96     1509.48     42.05 o 
   3   0   7      588.24      585.09      8.11 o 
   5   0   7     2345.95     2471.40     30.22 o 
   7   0   7       21.90       21.32      3.47 o 
   9   0   7      154.74      151.77      6.00 o 
 -12   1   7       86.91       78.91      2.57 o 
 -11   1   7      365.64      358.81      5.41 o 
 -10   1   7      413.32      408.15      4.69 o 
  -9   1   7      127.72      128.98      2.61 o 
  -8   1   7      358.23      331.65      3.82 o 
  -7   1   7       16.26       21.46      1.22 o 
  -6   1   7       96.69      134.08      2.11 o 
  -5   1   7      192.30      197.56      7.00 o 
  -4   1   7     1257.68     1616.19     46.30 o 
  -3   1   7        1.11       10.08      1.75 o 
  -2   1   7       70.00       81.32      5.39 o 
  -1   1   7     1961.31     2176.44     27.01 o 
   0   1   7      757.78      755.92     13.14 o 
   1   1   7      497.98      454.96     10.23 o 
   2   1   7     1036.48     1086.17     22.82 o 
   3   1   7     1031.71     1150.16     15.36 o 
   4   1   7     1848.32     1791.21     13.14 o 
   5   1   7      449.70      475.52      5.73 o 
   6   1   7      140.89      134.51      3.87 o 
   7   1   7      179.79      213.83      6.33 o 
   8   1   7      291.24      331.37      8.23 o 
   9   1   7       60.93       75.23      3.13 o 
  10   1   7       25.16       23.86      3.26 o 
 -12   2   7       13.03       10.14      1.07 o 
 -11   2   7        0.93        1.58      0.73 o 
 -10   2   7        0.07       -0.43      0.80 o 
  -9   2   7      179.94      210.90      3.53 o 
  -8   2   7       23.64       24.30      1.20 o 
  -7   2   7     2887.92     2864.58     30.52 o 
  -6   2   7        1.91        1.86      0.60 o 
  -5   2   7     3304.56     3388.65     28.56 o 
  -4   2   7      502.24      598.72     13.55 o 
  -3   2   7     1172.36     1075.24     17.62 o 
  -2   2   7      262.26      288.79      6.74 o 
  -1   2   7      980.94      990.69     23.67 o 
   0   2   7       92.48       83.12      5.35 o 
   1   2   7     1196.72     1067.52     24.47 o 
   2   2   7        0.03        2.61      2.52 o 
   3   2   7      191.34      168.61      4.43 o 
   4   2   7        0.15        0.81      0.84 o 
   5   2   7     1129.87     1146.59     13.32 o 
   6   2   7      102.11      111.35      3.28 o 
   7   2   7        1.00        1.43      1.38 o 
   8   2   7        6.76        6.71      1.52 o 
   9   2   7       24.39       19.11      1.92 o 
  10   2   7        0.05       -2.90      2.90 o 
 -12   3   7      116.29      104.51      3.90 o 
 -11   3   7      204.53      200.06      3.54 o 
 -10   3   7      578.89      607.12      8.18 o 
  -9   3   7     1009.90      998.64     12.21 o 
  -8   3   7      217.42      210.82      3.45 o 
  -7   3   7      187.02      186.96      2.98 o 
  -6   3   7      318.36      303.67      3.55 o 
  -5   3   7       20.65       23.28      0.98 o 
  -4   3   7      128.50      125.02      5.03 o 
  -3   3   7      264.95      271.85     15.64 o 
  -2   3   7       26.30       30.08      3.76 o 
  -1   3   7       47.80       51.65      4.54 o 
   0   3   7     1576.39     1666.89     44.60 o 
   1   3   7       57.03       48.84      4.74 o 
   2   3   7      114.61      107.47      2.45 o 
   3   3   7       40.56       39.33      2.63 o 
   4   3   7       21.49       15.17      1.53 o 
   5   3   7       78.90       71.50      2.82 o 
   6   3   7      321.28      339.42      6.94 o 
   7   3   7        0.18        0.49      1.06 o 
   8   3   7      260.65      291.32      6.39 o 
   9   3   7        2.39        3.15      1.23 o 
 -12   4   7       63.33       45.93      3.68 o 
 -11   4   7      302.22      310.71      4.57 o 
 -10   4   7       58.84       61.43      2.57 o 
  -9   4   7        4.63        8.26      1.11 o 
  -8   4   7      153.53      135.57      2.94 o 
  -7   4   7     1501.08     1512.04     22.11 o 
  -6   4   7       25.13       24.84      1.48 o 
  -5   4   7     1211.14     1166.57     15.13 o 
  -4   4   7      324.49      349.72      4.21 o 
  -3   4   7     2152.35     2191.55     33.94 o 
  -2   4   7      161.24      164.15      3.02 o 
  -1   4   7        2.33        3.89      0.99 o 
   0   4   7      613.80      626.99      5.87 o 
   1   4   7     1745.22     1771.50     16.43 o 
   2   4   7        4.09       10.14      0.99 o 
   3   4   7     1089.67     1080.80     13.80 o 
   4   4   7        5.00        4.64      1.63 o 
   5   4   7       82.65       87.09      3.30 o 
   6   4   7      112.68      128.09      3.99 o 
   7   4   7      342.43      361.01      5.93 o 
   8   4   7       10.11        7.47      1.46 o 
   9   4   7       28.46       21.88      2.36 o 
 -11   5   7       87.23       86.37      2.37 o 
 -10   5   7      794.01      794.63     13.24 o 
  -9   5   7        9.54       12.29      1.12 o 
  -8   5   7       40.59       37.03      2.03 o 
  -7   5   7       76.32       73.23      2.98 o 
  -6   5   7      619.41      638.04     12.11 o 
  -5   5   7      194.48      198.13      3.42 o 
  -4   5   7       71.47       73.73      1.99 o 
  -3   5   7        1.49        1.02      1.07 o 
  -2   5   7      174.23      202.97      3.62 o 
  -1   5   7       37.34       44.14      1.64 o 
   0   5   7      851.07      881.94      7.17 o 
   1   5   7      202.76      227.45      3.84 o 
   2   5   7       86.61       81.04      2.37 o 
   3   5   7      278.84      258.77      8.09 o 
   4   5   7       75.70       69.53      3.03 o 
   5   5   7        6.72        1.35      1.49 o 
   6   5   7      656.66      672.99     21.82 o 
   7   5   7        8.22        7.66      1.11 o 
   8   5   7       60.47       67.80      2.96 o 
   9   5   7        6.98        8.99      1.97 o 
 -10   6   7       35.38       29.51      1.54 o 
  -9   6   7      109.71       98.63      2.96 o 
  -8   6   7       64.07       54.64      2.13 o 
  -7   6   7      590.79      618.27     10.27 o 
  -6   6   7      130.54      148.97      3.66 o 
  -5   6   7     2004.27     1991.20     14.21 o 
  -4   6   7       71.39       66.38      2.20 o 
  -3   6   7      522.07      466.40      7.46 o 
  -2   6   7       16.24       20.62      1.48 o 
  -1   6   7        2.29        2.86      0.86 o 
   0   6   7      111.06      104.25      2.60 o 
   1   6   7        7.23        7.05      1.18 o 
   2   6   7      451.86      474.43      6.65 o 
   3   6   7      865.13      876.70     10.46 o 
   4   6   7      148.81      162.78      5.13 o 
   5   6   7      643.38      645.07     10.69 o 
   6   6   7       21.52       21.94      2.28 o 
   7   6   7       81.39       72.90      3.06 o 
   8   6   7        1.29        0.14      0.88 o 
 -10   7   7       39.14       44.44      2.00 o 
  -9   7   7        4.77        3.07      0.62 o 
  -8   7   7      314.40      292.37      4.20 o 
  -7   7   7       10.39       13.66      1.21 o 
  -6   7   7       35.37       31.56      1.64 o 
  -5   7   7      161.89      140.64      3.51 o 
  -4   7   7       37.76       41.77      2.35 o 
  -3   7   7       60.24       71.23      2.68 o 
  -2   7   7       23.15       24.69      1.74 o 
  -1   7   7        0.89        0.01      0.85 o 
   0   7   7       21.13       16.93      1.53 o 
   1   7   7        1.53        1.32      0.96 o 
   2   7   7      205.38      205.87      5.70 o 
   3   7   7      287.58      280.99     10.10 o 
   4   7   7       69.05       72.41      3.34 o 
   5   7   7      342.24      366.59      8.76 o 
   6   7   7      110.53      105.59      3.92 o 
   7   7   7        2.36        0.44      1.64 o 
  -9   8   7        2.85        3.85      0.89 o 
  -8   8   7       13.06       13.04      0.94 o 
  -7   8   7       43.31       48.61      1.93 o 
  -6   8   7       11.17       10.50      1.20 o 
  -5   8   7      869.36      834.41      8.74 o 
  -4   8   7      238.93      240.35      5.73 o 
  -3   8   7      727.70      791.82     14.67 o 
  -2   8   7      387.55      395.11      6.58 o 
  -1   8   7       34.68       41.66      2.08 o 
   0   8   7        4.71        3.83      1.05 o 
   1   8   7      330.48      332.94     10.51 o 
   2   8   7      132.76      136.09      5.57 o 
   3   8   7      300.69      299.57     11.07 o 
   4   8   7      134.81      139.99      5.25 o 
   5   8   7       93.37      100.69      4.07 o 
   6   8   7       18.63       14.83      2.43 o 
  -7   9   7        0.27        0.49      0.55 o 
  -6   9   7        0.25        0.69      0.67 o 
  -5   9   7      414.19      419.57      7.41 o 
  -4   9   7        7.29       15.88      1.39 o 
  -3   9   7      112.56       96.35      3.16 o 
  -2   9   7      146.09      143.74      3.78 o 
  -1   9   7       20.93       27.30      1.74 o 
   0   9   7       57.01       58.72      2.97 o 
   1   9   7        0.87        0.30      1.43 o 
   2   9   7      522.35      537.99      8.74 o 
   3   9   7       55.53       47.91      2.46 o 
   4   9   7       14.31       16.66      2.28 o 
   5   9   7      133.00      138.33      4.57 o 
  -5  10   7      439.09      461.42      6.15 o 
  -4  10   7       68.62       76.17      2.29 o 
  -3  10   7       70.29       56.83      2.04 o 
  -2  10   7        8.38        9.44      1.20 o 
  -1  10   7       26.52       27.24      1.94 o 
   0  10   7       37.60       38.42      3.12 o 
   1  10   7      538.12      568.42     14.42 o 
   2  10   7      101.33      105.41      3.47 o 
 -12   0   8       45.41       41.29      3.32 o 
 -10   0   8      528.55      523.50      7.52 o 
  -8   0   8     1321.20     1379.25     13.16 o 
  -6   0   8       12.19        8.22      1.05 o 
  -4   0   8     1235.71     1460.47    124.56 o 
  -2   0   8    13082.22    14045.02    140.75 o 
   0   0   8     3437.01     3193.16     64.36 o 
   2   0   8      240.79      195.47      4.80 o 
   4   0   8     2886.58     3007.50     35.90 o 
   6   0   8     2239.18     2469.66     25.56 o 
   8   0   8       42.92       40.22      4.38 o 
 -12   1   8      254.91      262.49      4.84 o 
 -11   1   8      178.40      189.37      3.36 o 
 -10   1   8       29.40       24.79      1.42 o 
  -9   1   8       16.63       18.33      1.31 o 
  -8   1   8        3.34        1.63      0.66 o 
  -7   1   8      204.52      185.77      2.44 o 
  -6   1   8        3.23        2.06      0.63 o 
  -5   1   8      262.18      229.40      3.12 o 
  -4   1   8        8.21       19.68      2.81 o 
  -3   1   8     2761.78     2963.96     37.13 o 
  -2   1   8     3648.27     4376.58     83.08 o 
  -1   1   8        0.82       10.66      1.43 o 
   0   1   8     2107.61     2209.35     37.90 o 
   1   1   8        6.00        5.84      2.75 o 
   2   1   8      187.45      199.55      4.48 o 
   3   1   8        0.54        1.43      0.68 o 
   4   1   8       51.94       64.48      1.90 o 
   5   1   8       49.91       48.93      2.22 o 
   6   1   8      167.70      172.10      4.19 o 
   7   1   8      172.52      175.37      5.51 o 
   8   1   8       42.47       44.46      3.03 o 
   9   1   8        4.38        4.16      1.09 o 
 -12   2   8        3.14        2.91      1.08 o 
 -11   2   8       18.56       18.73      1.39 o 
 -10   2   8      299.29      292.35      4.50 o 
  -9   2   8       28.66       30.63      1.48 o 
  -8   2   8      180.82      167.26      2.64 o 
  -7   2   8      165.45      163.27      3.68 o 
  -6   2   8      743.10      730.05      7.59 o 
  -5   2   8      113.39      142.97      2.57 o 
  -4   2   8      175.65      200.33      3.53 o 
  -3   2   8     1430.39     1569.87     23.48 o 
  -2   2   8      672.17      664.85     17.97 o 
  -1   2   8      100.58      106.13      8.59 o 
   0   2   8     3588.76     3289.12     46.67 o 
   1   2   8      111.98      150.29      4.62 o 
   2   2   8     2522.29     2479.54     13.83 o 
   3   2   8       56.08       60.35      1.81 o 
   4   2   8      121.13      130.73      3.26 o 
   5   2   8        0.86        3.32      1.08 o 
   6   2   8      294.38      294.71      5.69 o 
   7   2   8      103.50      101.40      3.44 o 
   8   2   8      477.99      583.26     10.83 o 
   9   2   8        0.35        1.88      1.04 o 
 -12   3   8       36.21       35.42      1.85 o 
 -11   3   8      200.41      201.61      4.21 o 
 -10   3   8      254.94      272.62      7.29 o 
  -9   3   8       11.78       10.18      1.14 o 
  -8   3   8       56.43       54.47      1.91 o 
  -7   3   8      212.09      228.85      3.47 o 
  -6   3   8       31.37       37.06      1.49 o 
  -5   3   8     2060.98     1967.52     24.92 o 
  -4   3   8     1212.84     1383.90     15.52 o 
  -3   3   8      579.74      599.74      6.15 o 
  -2   3   8      316.79      362.41      5.61 o 
  -1   3   8       51.64       55.28      2.12 o 
   0   3   8       69.48       70.34      2.07 o 
   1   3   8       49.24       45.32      2.04 o 
   2   3   8        6.05        3.11      0.69 o 
   3   3   8       26.53       22.35      1.44 o 
   4   3   8       89.99       95.08      3.46 o 
   5   3   8      948.97      949.10     12.44 o 
   6   3   8       95.80       96.63      3.38 o 
   7   3   8       12.48       15.99      1.87 o 
   8   3   8        1.35        1.63      1.27 o 
   9   3   8       76.41       81.91      2.89 o 
 -12   4   8       22.67       18.51      1.81 o 
 -11   4   8       33.54       28.10      1.42 o 
 -10   4   8       15.64       13.92      1.23 o 
  -9   4   8        0.03        0.06      0.72 o 
  -8   4   8      734.80      704.72     11.70 o 
  -7   4   8       16.95       22.64      1.43 o 
  -6   4   8      110.59      105.92      2.61 o 
  -5   4   8     1258.67     1302.09     13.68 o 
  -4   4   8       69.77       88.28      2.51 o 
  -3   4   8       21.55       12.98      0.89 o 
  -2   4   8      949.39      950.44     11.97 o 
  -1   4   8       94.07       86.50      2.19 o 
   0   4   8      485.31      424.16      5.38 o 
   1   4   8      357.05      357.69      4.96 o 
   2   4   8     2735.75     2716.26     45.57 o 
   3   4   8      238.61      223.66      5.55 o 
   4   4   8       50.47       57.96      3.06 o 
   5   4   8       27.51       16.43      1.99 o 
   6   4   8      353.56      381.45      7.92 o 
   7   4   8      242.62      251.49      5.68 o 
   8   4   8      378.37      416.75     11.83 o 
   9   4   8        9.17        6.93      2.28 o 
 -11   5   8      261.17      267.09      3.94 o 
 -10   5   8       39.41       42.42      1.97 o 
  -9   5   8       86.59       78.39      2.54 o 
  -8   5   8      359.21      377.25      5.09 o 
  -7   5   8        7.98        6.74      1.13 o 
  -6   5   8      148.45      156.98      3.42 o 
  -5   5   8      502.82      529.07      5.23 o 
  -4   5   8       20.48       17.85      1.39 o 
  -3   5   8      500.96      481.04      6.21 o 
  -2   5   8      507.02      478.39      6.12 o 
  -1   5   8       23.75       17.92      1.28 o 
   0   5   8       25.09       22.56      1.28 o 
   1   5   8       29.60       26.01      1.63 o 
   2   5   8       84.67       94.67      2.88 o 
   3   5   8       53.00       40.50      2.94 o 
   4   5   8        2.67        1.14      1.01 o 
   5   5   8        1.70        2.57      1.83 o 
   6   5   8       25.36       17.98      2.11 o 
   7   5   8      364.85      384.78      9.99 o 
   8   5   8       12.98       12.50      1.31 o 
 -10   6   8        3.67        3.15      0.95 o 
  -9   6   8        6.18        4.37      0.74 o 
  -8   6   8      106.47      101.94      3.14 o 
  -7   6   8        9.82        9.37      1.15 o 
  -6   6   8      536.10      481.50      6.36 o 
  -5   6   8       30.55       24.01      1.49 o 
  -4   6   8       58.22       56.11      2.36 o 
  -3   6   8      410.68      426.84      6.96 o 
  -2   6   8      591.61      590.51      7.38 o 
  -1   6   8        0.53       -0.12      0.87 o 
   0   6   8     1345.50     1285.44     14.16 o 
   1   6   8      232.79      230.43      4.56 o 
   2   6   8      432.40      421.80      7.90 o 
   3   6   8      407.46      403.53      7.20 o 
   4   6   8       60.97       52.67      2.21 o 
   5   6   8      159.08      162.20      4.69 o 
   6   6   8       23.45       29.32      2.84 o 
   7   6   8        6.90        6.92      1.29 o 
 -10   7   8      123.85      141.71      7.24 o 
  -9   7   8       89.96       81.47      2.35 o 
  -8   7   8       75.01       62.08      1.87 o 
  -7   7   8       11.16       10.46      0.99 o 
  -6   7   8        0.05        1.20      0.71 o 
  -5   7   8      377.18      418.80      7.59 o 
  -4   7   8      427.88      405.16      7.79 o 
  -3   7   8      278.30      288.90      5.36 o 
  -2   7   8      153.57      147.88      4.14 o 
  -1   7   8        3.05        2.46      0.84 o 
   0   7   8       36.38       37.18      1.92 o 
   1   7   8       60.88       59.92      2.62 o 
   2   7   8      479.76      478.84     10.83 o 
   3   7   8      173.34      164.19      4.95 o 
   4   7   8      116.64      109.59      5.35 o 
   5   7   8       16.68       16.70      1.76 o 
   6   7   8       17.85       15.59      2.60 o 
   7   7   8       12.55       12.22      2.44 o 
  -8   8   8       31.21       22.07      1.32 o 
  -7   8   8       27.08       19.55      1.12 o 
  -6   8   8      145.25      147.87      3.43 o 
  -5   8   8      803.66      799.72      8.36 o 
  -4   8   8       75.46       61.96      2.65 o 
  -3   8   8      197.86      191.13      4.71 o 
  -2   8   8      323.35      332.87      5.57 o 
  -1   8   8        1.06        0.17      1.09 o 
   0   8   8      645.08      690.54      9.26 o 
   1   8   8        5.80        5.00      1.95 o 
   2   8   8       16.50       18.20      1.99 o 
   3   8   8      176.62      194.13      6.97 o 
   4   8   8      401.57      376.92      8.42 o 
   5   8   8       32.13       27.18      1.89 o 
  -7   9   8       51.87       57.46      2.03 o 
  -6   9   8        4.17        1.81      1.32 o 
  -5   9   8       89.90      104.55      2.74 o 
  -4   9   8        9.35        6.09      0.94 o 
  -3   9   8      446.28      453.08      8.98 o 
  -2   9   8       18.84       17.74      1.34 o 
  -1   9   8      201.19      192.33      4.47 o 
   0   9   8       73.78       62.72      3.46 o 
   1   9   8       24.32       25.73      2.22 o 
   2   9   8        3.35        2.71      1.15 o 
   3   9   8       12.02       15.42      1.33 o 
   4   9   8       12.52       13.69      1.87 o 
  -5  10   8      162.17      137.18      4.61 o 
  -4  10   8      101.43       83.92      2.98 o 
  -3  10   8      215.46      213.39      4.01 o 
  -2  10   8      225.96      213.79      4.86 o 
  -1  10   8       40.25       44.41      2.16 o 
   0  10   8       77.20       87.30      3.47 o 
   1  10   8      226.71      245.48      5.50 o 
   2  10   8      426.53      414.92     12.15 o 
 -11   0   9      300.91      304.88      5.84 o 
  -9   0   9       97.42      116.04      3.29 o 
  -7   0   9      857.16      896.28      8.54 o 
  -5   0   9        4.08       14.39      1.31 o 
  -3   0   9     3714.71     4150.13     86.35 o 
  -1   0   9      802.14      764.25     35.03 o 
   1   0   9        1.79        3.03      0.94 o 
   3   0   9        6.44        6.54      1.19 o 
   5   0   9     2628.83     2787.46     35.60 o 
   7   0   9      105.20      123.95      6.83 o 
   9   0   9       15.18       12.96      4.54 o 
 -12   1   9        9.94       15.07      1.31 o 
 -11   1   9        1.78        2.05      0.74 o 
 -10   1   9        7.14        7.13      0.92 o 
  -9   1   9      129.10      137.90      2.62 o 
  -8   1   9     2773.08     2795.77     20.64 o 
  -7   1   9        1.05        0.07      0.57 o 
  -6   1   9     4170.43     4210.73     41.79 o 
  -5   1   9      790.60      835.66     11.12 o 
  -4   1   9     1438.97     1612.81     15.43 o 
  -3   1   9     2635.43     2955.92     36.87 o 
  -2   1   9     1219.98     1177.09     16.80 o 
  -1   1   9     1121.22     1249.49     18.05 o 
   0   1   9     3198.17     3319.61     43.70 o 
   1   1   9      533.19      551.22      6.31 o 
   2   1   9       31.97       30.21      1.14 o 
   3   1   9      112.72      127.50      2.75 o 
   4   1   9      573.78      571.32      6.66 o 
   5   1   9       12.09        7.06      1.30 o 
   6   1   9      319.68      360.11      6.92 o 
   7   1   9       13.22       12.78      3.57 o 
   8   1   9        7.19       10.26      1.62 o 
   9   1   9       13.35       16.71      2.40 o 
 -12   2   9        7.10        6.73      1.04 o 
 -11   2   9      103.59       97.71      2.77 o 
 -10   2   9      129.70      137.88      3.86 o 
  -9   2   9      202.16      217.63      4.31 o 
  -8   2   9        6.31        6.32      0.84 o 
  -7   2   9        6.28        5.62      0.96 o 
  -6   2   9       32.49       35.17      1.35 o 
  -5   2   9      219.19      220.16      3.47 o 
  -4   2   9        1.21        1.79      0.53 o 
  -3   2   9     1117.26     1167.25      9.51 o 
  -2   2   9      251.45      304.31      5.54 o 
  -1   2   9     1567.58     1587.38     16.77 o 
   0   2   9      183.97      165.34      4.90 o 
   1   2   9      852.08      972.60     10.92 o 
   2   2   9       30.86       28.00      1.68 o 
   3   2   9     1115.61     1154.79      8.42 o 
   4   2   9       74.26       84.73      3.29 o 
   5   2   9     2107.74     2291.94     27.23 o 
   6   2   9        5.45        5.95      1.41 o 
   7   2   9      204.58      204.47      5.68 o 
   8   2   9        2.37        1.13      1.44 o 
   9   2   9       21.30       19.89      6.26 o 
 -12   3   9      100.09       94.80      2.53 o 
 -11   3   9       43.57       39.25      2.33 o 
 -10   3   9      517.12      540.37      9.12 o 
  -9   3   9      123.10      124.97      3.18 o 
  -8   3   9      518.35      502.76      5.90 o 
  -7   3   9      319.37      316.04      4.40 o 
  -6   3   9     2629.87     2659.62     12.08 o 
  -5   3   9      341.80      348.79      5.74 o 
  -4   3   9      354.33      346.69      3.49 o 
  -3   3   9      813.28      874.54      8.02 o 
  -2   3   9      104.85      105.98      2.06 o 
  -1   3   9       24.03       18.33      0.90 o 
   0   3   9      435.37      388.02      4.97 o 
   1   3   9        0.11        0.08      0.67 o 
   2   3   9      534.87      555.63      9.90 o 
   3   3   9       24.78       19.82      1.50 o 
   4   3   9        3.14        2.15      1.02 o 
   5   3   9        5.06        4.58      1.56 o 
   6   3   9      212.44      223.55      5.42 o 
   7   3   9      145.47      142.73      4.40 o 
   8   3   9       83.59       88.69      7.45 o 
 -11   4   9        0.14        1.05      0.70 o 
 -10   4   9       83.79       83.63      2.52 o 
  -9   4   9      101.99       99.42      2.69 o 
  -8   4   9      187.85      192.23      3.69 o 
  -7   4   9      304.80      315.27      5.04 o 
  -6   4   9      133.23      141.71      2.89 o 
  -5   4   9      346.81      358.58      4.99 o 
  -4   4   9        9.55        8.28      0.78 o 
  -3   4   9     1964.82     1992.80     10.05 o 
  -2   4   9       37.00       39.14      1.50 o 
  -1   4   9      764.52      670.23      9.14 o 
   0   4   9       10.34        8.56      1.01 o 
   1   4   9      196.42      195.67      4.32 o 
   2   4   9       55.84       61.31      2.19 o 
   3   4   9     1279.73     1282.77     31.90 o 
   4   4   9        5.17        8.45      1.40 o 
   5   4   9      880.64      967.23     12.53 o 
   6   4   9      199.63      199.93      5.61 o 
   7   4   9      254.83      285.83      6.86 o 
   8   4   9        9.18        7.44      1.31 o 
 -11   5   9      124.98      127.23      2.87 o 
 -10   5   9      123.60      121.59      3.01 o 
  -9   5   9        9.20        4.85      0.84 o 
  -8   5   9       23.29       23.88      1.47 o 
  -7   5   9      120.02      129.41      3.03 o 
  -6   5   9     3541.81     3554.29     32.30 o 
  -5   5   9       93.24       93.29      2.59 o 
  -4   5   9        2.83        5.14      0.84 o 
  -3   5   9        3.64        3.81      1.07 o 
  -2   5   9     1064.64     1086.51      8.43 o 
  -1   5   9      137.78      141.77      2.76 o 
   0   5   9      174.87      168.22      3.85 o 
   1   5   9        6.21        5.96      1.19 o 
   2   5   9        9.24       10.52      1.25 o 
   3   5   9        0.46        0.27      1.09 o 
   4   5   9       14.11        9.29      1.32 o 
   5   5   9       92.47       75.64      3.51 o 
   6   5   9        9.88        6.78      1.37 o 
   7   5   9       33.87       30.30      2.06 o 
   8   5   9       39.00       41.17      5.28 o 
 -10   6   9        1.40        0.92      0.59 o 
  -9   6   9        1.15        0.90      0.67 o 
  -8   6   9        0.79        0.30      0.71 o 
  -7   6   9        1.58        0.94      0.70 o 
  -6   6   9      102.13       99.47      2.87 o 
  -5   6   9      375.59      384.57      5.23 o 
  -4   6   9       35.42       33.09      2.58 o 
  -3   6   9      714.12      710.87      9.03 o 
  -2   6   9       43.89       41.76      2.13 o 
  -1   6   9      166.46      156.70      3.44 o 
   0   6   9       19.08       21.15      1.81 o 
   1   6   9        1.52        1.48      0.93 o 
   2   6   9      124.73      121.02      4.14 o 
   3   6   9       54.81       55.10      2.58 o 
   4   6   9      403.92      378.17     11.71 o 
   5   6   9      838.26      897.50     21.17 o 
   6   6   9        4.69        3.30      0.99 o 
   7   6   9       78.47       84.94      2.88 o 
  -9   7   9       56.92       50.67      3.78 o 
  -8   7   9      682.29      694.76      9.20 o 
  -7   7   9        6.03        5.76      0.87 o 
  -6   7   9       25.17       27.91      1.72 o 
  -5   7   9        0.88        1.66      0.91 o 
  -4   7   9      176.11      146.45      3.79 o 
  -3   7   9      214.56      227.85      4.77 o 
  -2   7   9      174.72      180.17      4.52 o 
  -1   7   9       91.54       88.15      2.86 o 
   0   7   9      316.36      331.74      9.51 o 
   1   7   9       25.53       21.70      1.73 o 
   2   7   9        9.84        9.84      2.10 o 
   3   7   9       52.36       52.43      2.38 o 
   4   7   9      146.82      136.25      3.73 o 
   5   7   9      162.00      163.91      4.34 o 
   6   7   9       32.82       23.86      1.23 o 
  -8   8   9       25.14       24.69      1.90 o 
  -7   8   9        0.24        1.07      0.72 o 
  -6   8   9        6.81        6.25      0.90 o 
  -5   8   9      198.29      213.87      3.84 o 
  -4   8   9       33.75       36.31      1.78 o 
  -3   8   9      474.16      462.90      6.34 o 
  -2   8   9        1.51       -0.07      0.90 o 
  -1   8   9       17.44       11.28      1.40 o 
   0   8   9      305.40      323.05      6.24 o 
   1   8   9       50.81       45.27      3.36 o 
   2   8   9      336.48      339.89      5.86 o 
   3   8   9      191.59      206.33      5.61 o 
   4   8   9      345.82      340.46      7.17 o 
   5   8   9      338.42      350.23      8.30 o 
  -7   9   9        7.42        3.98      1.38 o 
  -6   9   9      112.33      117.28      3.85 o 
  -5   9   9      169.89      170.41      5.03 o 
  -4   9   9       16.53       21.69      1.29 o 
  -3   9   9      109.94       99.47      2.65 o 
  -2   9   9       62.17       47.20      2.10 o 
  -1   9   9       47.78       48.57      2.10 o 
   0   9   9       51.32       48.09      2.42 o 
   1   9   9       34.71       28.35      1.92 o 
   2   9   9       15.27       15.55      1.36 o 
   3   9   9        1.14        2.41      0.85 o 
  -4  10   9      161.94      146.15      6.46 o 
  -3  10   9       25.73       19.57      1.31 o 
  -2  10   9       26.14       27.45      1.82 o 
  -1  10   9      152.17      137.41      5.07 o 
   0  10   9        0.34        2.78      0.98 o 
 -12   0  10      157.38      154.23     11.26 o 
 -10   0  10       33.06       25.25      1.96 o 
  -8   0  10        6.29        4.98      0.97 o 
  -6   0  10        0.04        3.26      1.19 o 
  -4   0  10        8.65       13.29      3.20 o 
  -2   0  10      770.74      904.51     14.43 o 
   0   0  10       43.42       23.54      2.16 o 
   2   0  10     2028.27     2139.40     17.18 o 
   4   0  10     1164.36     1214.23     16.00 o 
   6   0  10      193.25      203.37     12.51 o 
   8   0  10      293.42      378.60     18.63 o 
 -12   1  10        8.58        8.63      1.02 o 
 -11   1  10      324.66      344.47      5.08 o 
 -10   1  10       56.94       52.25      2.08 o 
  -9   1  10      653.87      643.16      6.99 o 
  -8   1  10      384.02      382.30      4.72 o 
  -7   1  10      169.51      183.27      3.29 o 
  -6   1  10       46.67       44.48      1.49 o 
  -5   1  10      574.05      572.20      4.75 o 
  -4   1  10       19.00       16.27      0.84 o 
  -3   1  10     1163.95     1130.93      6.49 o 
  -2   1  10      185.96      224.70      2.82 o 
  -1   1  10      551.88      527.12      4.87 o 
   0   1  10      479.01      471.83      4.49 o 
   1   1  10      240.48      232.43      3.58 o 
   2   1  10       18.41       17.62      1.07 o 
   3   1  10      124.56      115.38      2.90 o 
   4   1  10      250.95      246.38      4.24 o 
   5   1  10      280.55      281.03      6.22 o 
   6   1  10        3.53        4.08      1.53 o 
   7   1  10      152.15      147.37      6.70 o 
   8   1  10       65.85       85.94      6.58 o 
 -12   2  10       99.66      101.15      3.08 o 
 -11   2  10       19.96       19.29      1.31 o 
 -10   2  10        2.08        4.39      0.93 o 
  -9   2  10       10.28       14.18      1.43 o 
  -8   2  10       33.30       40.98      1.70 o 
  -7   2  10      466.56      479.06      5.00 o 
  -6   2  10       73.94       72.21      2.15 o 
  -5   2  10        0.69        1.16      0.61 o 
  -4   2  10      719.29      829.60      5.99 o 
  -3   2  10        5.25        7.16      0.64 o 
  -2   2  10      780.17      801.97      5.84 o 
  -1   2  10       67.77       72.33      1.63 o 
   0   2  10     1579.14     1660.28      9.70 o 
   1   2  10      135.35      122.65      2.52 o 
   2   2  10      442.99      456.10      5.63 o 
   3   2  10       12.88        9.96      1.31 o 
   4   2  10       99.52      102.09      3.84 o 
   5   2  10       43.32       42.77      3.03 o 
   6   2  10       35.38       43.10      2.83 o 
   7   2  10       60.54       64.67      3.25 o 
   8   2  10       32.63       34.80      2.61 o 
 -12   3  10       16.66       14.17      1.34 o 
 -11   3  10      133.92      134.34      2.90 o 
 -10   3  10       12.45       11.82      1.20 o 
  -9   3  10      813.92      835.77     14.66 o 
  -8   3  10      251.81      256.72      4.84 o 
  -7   3  10      490.20      514.15      5.85 o 
  -6   3  10        0.17        2.60      0.80 o 
  -5   3  10      540.02      555.08      6.02 o 
  -4   3  10       72.11       65.91      1.76 o 
  -3   3  10     3179.12     3223.03     28.69 o 
  -2   3  10      116.89      127.64      2.29 o 
  -1   3  10     1501.21     1404.26     16.76 o 
   0   3  10      702.97      731.56      6.59 o 
   1   3  10      135.61      146.81      3.08 o 
   2   3  10      261.10      248.52      4.07 o 
   3   3  10       21.28       23.59      1.58 o 
   4   3  10        7.68        5.91      1.48 o 
   5   3  10       13.30       13.02      1.69 o 
   6   3  10      106.52      110.95      4.16 o 
   7   3  10       12.39       15.85      1.98 o 
   8   3  10        0.50       -0.28      1.83 o 
 -11   4  10        7.52       11.06      0.93 o 
 -10   4  10      126.26      132.60      4.04 o 
  -9   4  10       12.04       10.70      1.12 o 
  -8   4  10      633.06      650.89      7.05 o 
  -7   4  10      632.02      645.36      6.61 o 
  -6   4  10     2963.15     3060.59     15.63 o 
  -5   4  10      284.00      300.77      4.44 o 
  -4   4  10     1080.22     1107.16     11.70 o 
  -3   4  10       53.93       48.33      1.63 o 
  -2   4  10       11.31       10.55      1.10 o 
  -1   4  10       18.52       16.14      0.94 o 
   0   4  10        8.40       13.00      1.05 o 
   1   4  10       37.38       38.16      1.91 o 
   2   4  10     1442.47     1497.91     25.38 o 
   3   4  10       75.66       79.80      2.83 o 
   4   4  10      116.32      131.93      4.94 o 
   5   4  10      158.64      169.74      5.83 o 
   6   4  10       37.61       34.10      2.66 o 
   7   4  10       23.03       30.22      2.59 o 
   8   4  10        6.56       10.39      4.78 o 
 -11   5  10      385.90      406.42      8.10 o 
 -10   5  10       10.22       10.16      1.20 o 
  -9   5  10      780.77      778.23     15.65 o 
  -8   5  10       45.74       45.21      1.75 o 
  -7   5  10        6.52        5.17      0.87 o 
  -6   5  10       79.01       83.78      2.50 o 
  -5   5  10      277.74      290.97      5.77 o 
  -4   5  10        0.28        1.15      1.24 o 
  -3   5  10      565.93      563.31      6.21 o 
  -2   5  10       93.72       84.81      3.62 o 
  -1   5  10     2390.44     2347.38     18.58 o 
   0   5  10       14.43       10.41      1.15 o 
   1   5  10        5.60        5.06      1.01 o 
   2   5  10        3.53        2.81      0.98 o 
   3   5  10       31.82       29.92      1.78 o 
   4   5  10        7.87        7.32      1.35 o 
   5   5  10       77.01       69.11      2.91 o 
   6   5  10       87.27       68.64      2.57 o 
   7   5  10        0.49        0.29      1.98 o 
 -10   6  10        9.55        8.46      2.35 o 
  -9   6  10       90.58       94.22      2.45 o 
  -8   6  10       55.77       64.57      2.14 o 
  -7   6  10        0.01        0.10      0.96 o 
  -6   6  10       30.34       26.58      1.81 o 
  -5   6  10       75.60       62.98      2.34 o 
  -4   6  10      202.50      184.80      3.94 o 
  -3   6  10      249.11      231.04      4.22 o 
  -2   6  10      357.84      361.65      5.24 o 
  -1   6  10        0.41       -0.07      1.10 o 
   0   6  10       44.31       43.88      2.35 o 
   1   6  10       91.49       77.29      2.59 o 
   2   6  10      793.25      805.50      9.31 o 
   3   6  10       35.99       33.59      2.05 o 
   4   6  10      661.90      642.34     10.35 o 
   5   6  10       12.17       14.98      1.35 o 
   6   6  10        1.69        1.85      0.85 o 
  -9   7  10      245.58      213.10      5.61 o 
  -8   7  10        1.04        2.14      0.79 o 
  -7   7  10      122.43      119.86      3.63 o 
  -6   7  10        0.46        1.22      0.91 o 
  -5   7  10       27.28       32.58      1.89 o 
  -4   7  10      339.07      339.65      5.20 o 
  -3   7  10     2036.86     2174.41     20.73 o 
  -2   7  10       13.17       11.71      1.24 o 
  -1   7  10      317.14      322.24      6.38 o 
   0   7  10      248.37      237.68      5.06 o 
   1   7  10        3.74        4.42      0.99 o 
   2   7  10       36.72       36.44      3.38 o 
   3   7  10        2.04        0.68      1.47 o 
   4   7  10       93.49       87.74      2.32 o 
   5   7  10       37.78       36.01      2.77 o 
  -8   8  10        5.13        1.80      0.77 o 
  -7   8  10        0.64        0.73      0.63 o 
  -6   8  10        4.10        5.07      0.88 o 
  -5   8  10        2.34        2.81      0.77 o 
  -4   8  10      209.94      190.75      3.91 o 
  -3   8  10       71.80       75.09      2.40 o 
  -2   8  10        0.50        0.65      0.80 o 
  -1   8  10       22.33       22.23      1.72 o 
   0   8  10       32.69       30.64      2.50 o 
   1   8  10        8.59        7.94      1.36 o 
   2   8  10       36.97       39.87      2.24 o 
   3   8  10      104.38       92.86      3.16 o 
   4   8  10      448.84      426.58      6.79 o 
  -6   9  10       71.79       79.51      2.57 o 
  -5   9  10      146.00      162.70      3.45 o 
  -4   9  10      126.59      122.86      2.44 o 
  -3   9  10      225.24      234.11      4.39 o 
  -2   9  10        6.86        2.67      0.75 o 
  -1   9  10      543.91      574.76     15.43 o 
   0   9  10       81.10       82.13      2.64 o 
   1   9  10       23.97       23.16      1.47 o 
   2   9  10       35.71       33.22      1.55 o 
 -11   0  11      611.68      564.31      9.91 o 
  -9   0  11      112.90      106.08      3.69 o 
  -7   0  11      416.86      398.80      7.16 o 
  -5   0  11        0.04        0.07      0.81 o 
  -3   0  11      255.05      310.92      5.34 o 
  -1   0  11       57.96       73.46      2.54 o 
   1   0  11      538.62      586.10      7.48 o 
   3   0  11      425.71      413.75      7.26 o 
   5   0  11      365.45      373.60      8.69 o 
   7   0  11      712.65      900.15     31.52 o 
 -12   1  11       20.18       17.54      1.40 o 
 -11   1  11        0.70        0.57      0.82 o 
 -10   1  11        0.63        0.50      0.71 o 
  -9   1  11      487.34      488.78      5.54 o 
  -8   1  11      777.73      804.79      8.23 o 
  -7   1  11      823.80      861.45      7.59 o 
  -6   1  11      908.97      903.00      6.73 o 
  -5   1  11       35.55       39.49      1.71 o 
  -4   1  11     1297.33     1253.37     10.85 o 
  -3   1  11      144.33      171.20      2.69 o 
  -2   1  11     2043.45     2139.29     11.72 o 
  -1   1  11       62.76       65.02      1.73 o 
   0   1  11     1500.65     1513.05     12.61 o 
   1   1  11       18.56       17.79      2.48 o 
   2   1  11     1324.94     1263.92     15.48 o 
   3   1  11        9.62        9.18      2.23 o 
   4   1  11      200.71      215.65      5.09 o 
   5   1  11        0.00       -0.51      1.59 o 
   6   1  11      399.06      447.25      8.64 o 
   7   1  11       24.88       25.63      3.18 o 
   8   1  11      316.69      398.69     13.16 o 
 -12   2  11        0.21        0.54      0.66 o 
 -11   2  11      154.90      145.54      3.05 o 
 -10   2  11       52.59       52.37      2.21 o 
  -9   2  11      617.15      651.25      6.91 o 
  -8   2  11        1.11        0.94      0.83 o 
  -7   2  11      143.33      155.08      3.09 o 
  -6   2  11       72.36       73.00      2.26 o 
  -5   2  11      649.68      681.20      5.57 o 
  -4   2  11      176.97      181.41      2.75 o 
  -3   2  11        3.58        4.73      0.70 o 
  -2   2  11      283.66      277.83      4.46 o 
  -1   2  11       23.65       24.19      1.14 o 
   0   2  11      440.96      425.42      4.95 o 
   1   2  11      118.49      132.65      3.34 o 
   2   2  11      465.59      483.22      5.45 o 
   3   2  11      506.45      534.47      6.83 o 
   4   2  11        3.42        3.71      1.42 o 
   5   2  11      154.60      164.15      5.57 o 
   6   2  11      141.55      140.86      4.97 o 
   7   2  11      715.93      792.96     21.34 o 
   8   2  11       27.40       28.59      5.31 o 
 -11   3  11        6.66        4.88      0.84 o 
 -10   3  11        4.19        3.35      0.76 o 
  -9   3  11       19.77       19.85      1.52 o 
  -8   3  11       58.11       58.18      2.24 o 
  -7   3  11      770.64      788.49      8.34 o 
  -6   3  11     1876.48     1911.56     12.97 o 
  -5   3  11     1875.39     1990.32     21.48 o 
  -4   3  11     1129.34     1083.17     12.24 o 
  -3   3  11       26.44       29.33      1.35 o 
  -2   3  11       33.90       35.94      1.37 o 
  -1   3  11      856.73      834.05      6.13 o 
   0   3  11      183.87      182.99      4.39 o 
   1   3  11      133.98      133.60      2.94 o 
   2   3  11       74.95       69.96      2.17 o 
   3   3  11       97.37       99.60      3.45 o 
   4   3  11     1036.18     1176.00     14.08 o 
   5   3  11       43.24       48.40      3.19 o 
   6   3  11        0.37       -0.23      1.41 o 
   7   3  11       15.34        9.95      1.54 o 
 -11   4  11      184.62      189.70      5.86 o 
 -10   4  11        5.45        6.62      0.93 o 
  -9   4  11      231.01      231.15      6.50 o 
  -8   4  11      135.39      147.08      4.37 o 
  -7   4  11      532.52      550.22      7.56 o 
  -6   4  11       17.47       17.21      2.01 o 
  -5   4  11        1.88        2.09      0.90 o 
  -4   4  11      479.91      500.43     10.13 o 
  -3   4  11      249.07      261.40      3.96 o 
  -2   4  11      166.14      149.52      2.85 o 
  -1   4  11       62.04       59.99      1.78 o 
   0   4  11      147.38      123.41      2.68 o 
   1   4  11       68.76       61.67      2.11 o 
   2   4  11      120.54      119.81      3.29 o 
   3   4  11        4.44        6.38      1.46 o 
   4   4  11       16.90       15.34      1.76 o 
   5   4  11       74.03       77.41      3.32 o 
   6   4  11        0.06       -0.18      1.32 o 
   7   4  11       76.02       76.80      6.60 o 
 -10   5  11       17.50       15.78      1.01 o 
  -9   5  11       27.81       27.71      1.59 o 
  -8   5  11       64.56       56.81      2.32 o 
  -7   5  11       10.26        9.33      1.19 o 
  -6   5  11        4.94        5.04      0.94 o 
  -5   5  11      177.70      178.34      3.17 o 
  -4   5  11     4436.78     4545.49     38.53 o 
  -3   5  11     1106.63     1135.80      9.03 o 
  -2   5  11        1.51        3.99      1.12 o 
  -1   5  11       81.25       75.26      2.17 o 
   0   5  11       32.97       29.08      1.75 o 
   1   5  11       70.54       66.65      2.26 o 
   2   5  11      197.46      196.26      4.83 o 
   3   5  11      367.14      381.77      6.48 o 
   4   5  11      257.03      279.14      8.09 o 
   5   5  11       16.92       13.54      1.34 o 
   6   5  11       60.10       58.31      3.55 o 
 -10   6  11       20.37       16.03      1.76 o 
  -9   6  11      379.74      368.72     13.04 o 
  -8   6  11        7.29        7.03      1.00 o 
  -7   6  11        1.84        1.57      0.95 o 
  -6   6  11      359.49      365.13      6.10 o 
  -5   6  11       67.80       65.98      2.18 o 
  -4   6  11      384.33      388.93      5.79 o 
  -3   6  11      112.08      104.66      2.92 o 
  -2   6  11        0.07        0.00      0.97 o 
  -1   6  11      129.16      143.59      3.77 o 
   0   6  11        1.90        1.28      0.89 o 
   1   6  11       50.08       46.38      2.06 o 
   2   6  11        9.73        7.55      1.04 o 
   3   6  11      155.19      149.31      3.45 o 
   4   6  11      178.39      176.26      5.52 o 
   5   6  11       95.85       94.22      2.57 o 
   6   6  11       19.28       11.70      1.72 o 
  -9   7  11        4.31        4.38      1.11 o 
  -8   7  11       23.74       21.12      1.37 o 
  -7   7  11      100.09       93.68      3.06 o 
  -6   7  11      616.50      627.67      8.29 o 
  -5   7  11      113.32      117.27      2.90 o 
  -4   7  11       58.63       56.63      2.17 o 
  -3   7  11      195.45      190.07      3.91 o 
  -2   7  11     1240.75     1262.04     10.80 o 
  -1   7  11       18.78       14.34      1.32 o 
   0   7  11       27.23       29.05      1.56 o 
   1   7  11       10.71       10.67      1.16 o 
   2   7  11      494.51      502.06      9.43 o 
   3   7  11        0.94       -0.65      0.86 o 
   4   7  11       55.52       57.44      2.56 o 
   5   7  11       99.21      109.52      6.34 o 
  -7   8  11      204.53      210.31      3.79 o 
  -6   8  11       14.99       15.38      1.28 o 
  -5   8  11       12.47       10.85      1.07 o 
  -4   8  11       52.78       53.84      2.19 o 
  -3   8  11      112.63      132.93      3.15 o 
  -2   8  11       20.26       17.22      1.43 o 
  -1   8  11        0.11       -0.51      0.91 o 
   0   8  11        0.00        0.04      0.86 o 
   1   8  11       66.82       60.16      3.49 o 
   2   8  11       32.29       26.57      1.60 o 
   3   8  11        1.91        3.95      1.24 o 
  -5   9  11        5.17        3.88      0.82 o 
  -4   9  11      779.33      768.34     11.96 o 
  -3   9  11       79.08       78.38      2.44 o 
  -2   9  11       23.15       15.21      1.38 o 
  -1   9  11        1.62        0.00      0.79 o 
   0   9  11      230.54      226.94      4.64 o 
   1   9  11       29.74       33.58      2.04 o 
 -12   0  12      324.27      327.63     10.74 o 
 -10   0  12      508.44      589.23     12.70 o 
  -8   0  12       39.42       33.30      2.25 o 
  -6   0  12     1804.51     1766.74     15.14 o 
  -4   0  12     1603.66     1630.32     16.03 o 
  -2   0  12      194.59      170.06      3.44 o 
   0   0  12      444.66      463.88     16.48 o 
   2   0  12     2525.66     2546.93     44.26 o 
   4   0  12       51.15       55.61      3.09 o 
   6   0  12     1282.06     1448.11     42.69 o 
 -12   1  12        5.75        4.39      0.92 o 
 -11   1  12        2.23        3.36      0.92 o 
 -10   1  12      239.32      231.20      4.93 o 
  -9   1  12        1.16        2.40      0.82 o 
  -8   1  12      821.78      851.61     11.42 o 
  -7   1  12     1555.48     1583.82     10.53 o 
  -6   1  12      247.89      246.94      4.52 o 
  -5   1  12      513.82      541.34      6.43 o 
  -4   1  12        3.26        2.47      0.67 o 
  -3   1  12       93.09       78.26      2.00 o 
  -2   1  12       24.62       25.33      1.18 o 
  -1   1  12     2362.77     2468.15     17.84 o 
   0   1  12       77.43       87.50      2.76 o 
   1   1  12     1360.09     1349.94     20.89 o 
   2   1  12      798.04      883.86     10.60 o 
   3   1  12      666.03      770.36      8.68 o 
   4   1  12      735.13      787.08     11.33 o 
   5   1  12       73.14       77.81      4.27 o 
   6   1  12      102.89       97.42      5.62 o 
   7   1  12       94.16      125.31      8.67 o 
 -11   2  12       14.61       16.47      1.38 o 
 -10   2  12      181.92      195.14      3.76 o 
  -9   2  12      221.37      217.70      4.03 o 
  -8   2  12        8.79       11.87      1.05 o 
  -7   2  12        6.09        5.33      1.15 o 
  -6   2  12      835.07      854.05      7.62 o 
  -5   2  12      295.06      305.61      5.48 o 
  -4   2  12     1494.35     1472.85     13.82 o 
  -3   2  12       56.02       65.18      1.76 o 
  -2   2  12      210.30      203.42      2.98 o 
  -1   2  12      508.88      517.63      5.29 o 
   0   2  12      401.48      412.16      4.95 o 
   1   2  12      517.07      539.23      6.43 o 
   2   2  12       59.51       58.40      2.45 o 
   3   2  12       19.69       13.98      1.68 o 
   4   2  12        1.18        1.32      1.22 o 
   5   2  12        8.69        7.90      2.16 o 
   6   2  12       95.31       98.70      5.09 o 
   7   2  12       32.64       36.27      5.12 o 
 -11   3  12        4.41        4.13      0.71 o 
 -10   3  12      185.41      186.53      3.80 o 
  -9   3  12       85.88       83.57      3.16 o 
  -8   3  12       66.50       65.41      2.64 o 
  -7   3  12       60.05       67.82      2.76 o 
  -6   3  12        0.31        1.64      1.24 o 
  -5   3  12     2589.66     2728.53     17.03 o 
  -4   3  12       28.49       25.17      1.34 o 
  -3   3  12      130.18      135.85      2.78 o 
  -2   3  12       57.86       61.04      1.89 o 
  -1   3  12     1834.91     1735.47     11.67 o 
   0   3  12     1177.77     1162.87      9.59 o 
   1   3  12     2005.19     2036.52     16.17 o 
   2   3  12      384.75      402.21      7.23 o 
   3   3  12       45.47       44.84      2.70 o 
   4   3  12       26.68       27.09      2.57 o 
   5   3  12       21.42       21.39      2.31 o 
   6   3  12       19.22       19.31      1.99 o 
   7   3  12      201.55      252.81     10.90 o 
 -11   4  12       77.47       77.40      8.51 o 
 -10   4  12      303.82      304.18      5.33 o 
  -9   4  12        6.58        6.19      1.10 o 
  -8   4  12      111.61      111.90      3.72 o 
  -7   4  12       29.56       33.17      2.01 o 
  -6   4  12       27.83       28.26      1.66 o 
  -5   4  12       50.35       57.96      3.04 o 
  -4   4  12      783.21      782.39      9.28 o 
  -3   4  12        0.07        1.68      0.86 o 
  -2   4  12       20.31       20.62      1.24 o 
  -1   4  12     1072.63     1048.86     12.30 o 
   0   4  12        3.62        2.47      0.77 o 
   1   4  12       41.05       36.62      1.75 o 
   2   4  12       86.55       87.50      2.71 o 
   3   4  12        2.26        3.10      1.46 o 
   4   4  12      273.94      279.08     10.64 o 
   5   4  12        8.69        8.30      1.48 o 
   6   4  12       99.08       92.49      4.39 o 
 -10   5  12        0.02       -0.78      0.78 o 
  -9   5  12       26.73       23.51      2.09 o 
  -8   5  12      151.78      148.10      4.07 o 
  -7   5  12      237.11      232.53      4.40 o 
  -6   5  12      422.81      435.53      5.77 o 
  -5   5  12       38.51       33.99      1.77 o 
  -4   5  12        2.40        4.32      0.97 o 
  -3   5  12      183.07      195.06      4.20 o 
  -2   5  12      202.48      210.92      4.02 o 
  -1   5  12     1382.38     1405.32     12.89 o 
   0   5  12      274.50      274.16      4.12 o 
   1   5  12       48.51       38.54      1.87 o 
   2   5  12      104.66      105.58      3.04 o 
   3   5  12      358.83      351.60      6.64 o 
   4   5  12        3.15        2.71      1.07 o 
   5   5  12      127.07      129.16     11.07 o 
   6   5  12       35.71       32.18      3.31 o 
  -9   6  12       95.04       99.81      3.55 o 
  -8   6  12       13.94       12.99      1.46 o 
  -7   6  12       27.45       27.45      2.14 o 
  -6   6  12       61.61       70.05      2.72 o 
  -5   6  12       26.92       25.71      1.68 o 
  -4   6  12      118.14      127.81      3.44 o 
  -3   6  12       21.14       18.69      1.45 o 
  -2   6  12      182.32      183.41      3.94 o 
  -1   6  12       10.20        6.23      1.12 o 
   0   6  12       53.36       51.11      1.89 o 
   1   6  12       43.03       37.52      1.71 o 
   2   6  12       17.33       16.10      1.27 o 
   3   6  12        4.91        3.21      1.04 o 
   4   6  12       53.11       48.81      4.35 o 
   5   6  12        2.13        3.67      1.19 o 
  -8   7  12      183.35      194.74      5.27 o 
  -7   7  12       45.88       44.24      2.31 o 
  -6   7  12        4.02        4.55      0.76 o 
  -5   7  12       81.30       70.85      2.31 o 
  -4   7  12        4.98        3.71      0.89 o 
  -3   7  12      556.96      618.04      7.17 o 
  -2   7  12        0.34        2.05      0.85 o 
  -1   7  12      267.06      267.68      5.04 o 
   0   7  12       33.60       32.40      1.73 o 
   1   7  12      226.33      218.23      5.18 o 
   2   7  12      131.62      132.21      3.21 o 
   3   7  12      112.84       99.98      5.22 o 
   4   7  12       41.69       49.74      6.81 o 
  -7   8  12      136.46      141.69      3.78 o 
  -6   8  12       93.73      111.22      3.42 o 
  -5   8  12        4.75        3.42      0.72 o 
  -4   8  12        2.26        1.85      0.75 o 
  -3   8  12      102.62       88.35      2.41 o 
  -2   8  12        1.89        1.27      0.83 o 
  -1   8  12       37.53       34.38      1.88 o 
   0   8  12       70.15       64.81      2.87 o 
   1   8  12      106.06       98.53      3.76 o 
   2   8  12       12.48       10.77      1.80 o 
  -4   9  12        7.92        8.89      2.03 o 
  -3   9  12       13.88        5.69      1.25 o 
  -2   9  12       50.28       44.48      2.32 o 
  -1   9  12      249.19      258.22      5.46 o 
 -11   0  13       32.70       37.05      2.41 o 
  -9   0  13      962.35      962.46     18.91 o 
  -7   0  13     1629.31     1765.94     14.78 o 
  -5   0  13      314.60      327.82      6.33 o 
  -3   0  13      100.13      120.56      3.34 o 
  -1   0  13        7.69       11.54      1.41 o 
   1   0  13       21.95       20.82      3.35 o 
   3   0  13      231.02      235.56     12.77 o 
   5   0  13        1.45       -0.33      6.09 o 
   7   0  13      265.69      327.46     18.87 o 
 -11   1  13       86.94       93.43      2.83 o 
 -10   1  13      102.02       96.92      2.96 o 
  -9   1  13        4.45        2.92      1.04 o 
  -8   1  13       14.82       11.24      1.06 o 
  -7   1  13        4.92        4.82      1.13 o 
  -6   1  13       81.31       77.09      2.66 o 
  -5   1  13        8.20        6.80      0.92 o 
  -4   1  13      194.00      220.43      3.79 o 
  -3   1  13      153.03      163.42      2.90 o 
  -2   1  13      881.28      928.32      7.20 o 
  -1   1  13      453.56      496.21      5.23 o 
   0   1  13       12.88       12.36      1.59 o 
   1   1  13      549.37      578.97      8.08 o 
   2   1  13      183.41      200.07      6.22 o 
   3   1  13      330.48      342.93      8.13 o 
   4   1  13       80.98       83.04      3.58 o 
   5   1  13        0.01        2.01      3.12 o 
   6   1  13       46.67       52.24      6.22 o 
 -11   2  13       26.04       16.46      1.39 o 
 -10   2  13        0.58        0.75      0.77 o 
  -9   2  13      314.80      321.89      5.23 o 
  -8   2  13        4.62        3.22      0.91 o 
  -7   2  13      608.54      628.87      6.96 o 
  -6   2  13      702.26      710.88     10.18 o 
  -5   2  13      950.08      944.58     11.12 o 
  -4   2  13      123.70      124.39      2.82 o 
  -3   2  13       33.45       34.52      1.45 o 
  -2   2  13      130.57      125.00      3.10 o 
  -1   2  13       26.27       25.53      1.64 o 
   0   2  13        9.04        9.85      1.63 o 
   1   2  13      515.26      522.61      7.77 o 
   2   2  13      181.77      200.91      6.49 o 
   3   2  13        4.37        2.17      1.23 o 
   4   2  13        8.10        8.67      1.53 o 
   5   2  13        0.33        0.96      1.37 o 
   6   2  13        7.31        5.29      3.25 o 
 -11   3  13        6.31        2.30      1.22 o 
 -10   3  13        9.05        9.52      1.07 o 
  -9   3  13       29.20       28.90      1.70 o 
  -8   3  13       10.51       10.53      1.34 o 
  -7   3  13       78.17       77.83      2.87 o 
  -6   3  13        1.75        2.02      0.85 o 
  -5   3  13      105.06       99.22      2.89 o 
  -4   3  13     1642.85     1680.84     16.70 o 
  -3   3  13      172.55      173.08      3.34 o 
  -2   3  13      256.85      245.64      3.74 o 
  -1   3  13      506.54      504.58      5.85 o 
   0   3  13        8.59        8.78      1.00 o 
   1   3  13      796.26      829.34      8.28 o 
   2   3  13        1.83        2.23      1.14 o 
   3   3  13       37.10       29.14      2.51 o 
   4   3  13      591.50      625.98     29.01 o 
   5   3  13        0.05       -1.32      1.32 o 
   6   3  13       45.58       50.86      3.58 o 
 -10   4  13       13.71       18.87      1.40 o 
  -9   4  13      358.93      360.40      5.77 o 
  -8   4  13        4.92        5.56      0.96 o 
  -7   4  13     1049.72     1096.05     14.91 o 
  -6   4  13       47.85       40.42      1.94 o 
  -5   4  13        3.36        4.96      1.00 o 
  -4   4  13       89.87       84.26      2.44 o 
  -3   4  13      461.37      487.39      6.39 o 
  -2   4  13       42.18       39.79      1.86 o 
  -1   4  13      447.13      460.07      5.43 o 
   0   4  13      111.53      103.37      2.51 o 
   1   4  13      645.94      632.44      9.74 o 
   2   4  13      148.92      133.63      3.43 o 
   3   4  13      207.95      196.29      6.10 o 
   4   4  13       31.64       32.29      3.12 o 
   5   4  13       20.96       21.18      1.87 o 
 -10   5  13       50.24       56.37      3.00 o 
  -9   5  13       14.91       13.80      1.31 o 
  -8   5  13       17.70       16.69      1.66 o 
  -7   5  13       33.31       35.58      1.91 o 
  -6   5  13       63.30       59.60      2.53 o 
  -5   5  13      664.33      695.95      9.94 o 
  -4   5  13     1358.00     1355.33     18.11 o 
  -3   5  13       27.29       27.57      1.77 o 
  -2   5  13      105.42       89.22      2.85 o 
  -1   5  13      590.50      571.29      8.60 o 
   0   5  13      509.55      489.41      7.88 o 
   1   5  13      207.65      192.80      3.99 o 
   2   5  13      182.65      179.74      3.94 o 
   3   5  13        1.32        0.99      1.05 o 
   4   5  13      132.05      144.51      4.43 o 
   5   5  13        0.03        1.04      1.46 o 
  -9   6  13      270.92      280.95      8.32 o 
  -8   6  13        1.44        1.18      0.94 o 
  -7   6  13      852.50      893.11     19.97 o 
  -6   6  13       12.16       11.80      1.32 o 
  -5   6  13       33.27       30.86      2.37 o 
  -4   6  13      105.40       96.83      2.99 o 
  -3   6  13      119.75      130.34      3.43 o 
  -2   6  13      504.79      509.81      8.72 o 
  -1   6  13      158.68      165.48      3.94 o 
   0   6  13        1.37        2.45      0.80 o 
   1   6  13       94.74      101.52      2.70 o 
   2   6  13       53.98       48.82      2.24 o 
   3   6  13        0.56       -0.99      0.99 o 
   4   6  13        0.52       -1.08      1.08 o 
  -8   7  13        1.78        3.74      1.00 o 
  -7   7  13       10.87       11.54      1.58 o 
  -6   7  13        5.64        6.02      1.06 o 
  -5   7  13       34.40       34.00      1.74 o 
  -4   7  13        8.15        6.61      0.93 o 
  -3   7  13        0.82        2.89      0.88 o 
  -2   7  13     1193.65     1196.94     11.49 o 
  -1   7  13      100.65       98.91      2.82 o 
   0   7  13        7.62        5.18      0.82 o 
   1   7  13        5.71        5.32      1.07 o 
   2   7  13       10.67        8.83      1.76 o 
   3   7  13       12.89       12.37     15.25 o 
  -6   8  13       10.62       10.34      1.43 o 
  -5   8  13      206.21      210.20      4.28 o 
  -4   8  13      152.80      158.37      3.39 o 
  -3   8  13       14.83       11.96      1.01 o 
  -2   8  13        4.27        3.54      1.17 o 
  -1   8  13      174.13      185.80      5.00 o 
   0   8  13        0.00       -0.46      0.68 o 
   1   8  13      142.32      142.12      8.86 o 
 -10   0  14      167.63      183.62      5.57 o 
  -8   0  14       18.31       13.90      1.79 o 
  -6   0  14      157.19      181.17      5.65 o 
  -4   0  14      241.60      238.44      4.82 o 
  -2   0  14     1243.34     1288.84     15.90 o 
   0   0  14      830.08      875.68     19.28 o 
   2   0  14      514.33      535.56     20.05 o 
   4   0  14        1.38        2.21      3.66 o 
   6   0  14        5.24       18.11      6.55 o 
 -11   1  14       52.31       65.89      3.35 o 
 -10   1  14        6.74        5.02      0.95 o 
  -9   1  14       13.29        8.20      0.92 o 
  -8   1  14      135.10      134.62      3.74 o 
  -7   1  14        4.31        0.78      1.09 o 
  -6   1  14       46.93       42.92      2.19 o 
  -5   1  14       32.73       35.98      1.61 o 
  -4   1  14       41.37       39.83      1.67 o 
  -3   1  14       11.60        9.27      0.98 o 
  -2   1  14        4.37        6.00      1.16 o 
  -1   1  14       13.98       14.22      1.38 o 
   0   1  14       73.63       78.05      3.27 o 
   1   1  14      810.41      849.23     22.35 o 
   2   1  14       49.05       48.36      3.20 o 
   3   1  14      489.79      536.82     12.20 o 
   4   1  14       25.29       23.81      4.59 o 
   5   1  14        0.67        8.25      7.85 o 
   6   1  14       28.92       42.29     10.96 o 
 -11   2  14        1.15        1.46      0.91 o 
 -10   2  14      484.90      493.64      6.47 o 
  -9   2  14        0.04        0.60      0.83 o 
  -8   2  14      343.30      377.16      5.20 o 
  -7   2  14       33.94       30.43      1.78 o 
  -6   2  14      244.76      246.77      4.38 o 
  -5   2  14      114.38      127.24      4.86 o 
  -4   2  14      448.32      467.88     11.55 o 
  -3   2  14      245.89      248.49      5.21 o 
  -2   2  14      305.95      326.71      6.88 o 
  -1   2  14      136.41      142.06      3.71 o 
   0   2  14      802.63      836.09      8.57 o 
   1   2  14       13.17       10.70      1.57 o 
   2   2  14       19.16       17.73      1.98 o 
   3   2  14      166.88      164.72      6.29 o 
   4   2  14      119.35      133.48      7.82 o 
   5   2  14        0.70        0.63      1.93 o 
 -10   3  14        5.07        5.28      0.97 o 
  -9   3  14        5.73        5.84      0.99 o 
  -8   3  14        5.86        5.54      0.98 o 
  -7   3  14        0.57        0.73      0.98 o 
  -6   3  14        2.70        3.21      0.98 o 
  -5   3  14       10.28       10.55      1.55 o 
  -4   3  14      196.60      206.03      5.46 o 
  -3   3  14       67.98       67.57      2.19 o 
  -2   3  14       23.18       20.56      1.33 o 
  -1   3  14       58.74       59.07      2.43 o 
   0   3  14      155.12      148.98      3.89 o 
   1   3  14       52.99       51.33      2.18 o 
   2   3  14       27.75       28.98      1.93 o 
   3   3  14       99.13       96.85      6.16 o 
   4   3  14      541.72      552.27     39.82 o 
   5   3  14      422.82      442.18     36.82 o 
 -10   4  14      491.75      513.52     13.93 o 
  -9   4  14       11.04        9.55      1.15 o 
  -8   4  14      116.78      120.12      3.17 o 
  -7   4  14        1.27        1.36      0.72 o 
  -6   4  14       14.24       15.58      1.88 o 
  -5   4  14        7.89        9.98      1.61 o 
  -4   4  14       11.39       10.06      0.99 o 
  -3   4  14      105.44      111.66      2.75 o 
  -2   4  14     2374.35     2451.11     28.24 o 
  -1   4  14        0.11       -0.22      1.19 o 
   0   4  14       35.24       32.49      1.77 o 
   1   4  14      117.11      120.24      2.88 o 
   2   4  14       15.67       14.97      1.45 o 
   3   4  14        2.95        0.87      1.24 o 
   4   4  14        5.27        7.60      1.49 o 
   5   4  14      173.53      227.07     26.20 o 
  -9   5  14        3.00        2.63      1.18 o 
  -8   5  14        8.42        7.64      1.15 o 
  -7   5  14      114.70      114.64      4.88 o 
  -6   5  14       34.81       35.53      2.37 o 
  -5   5  14        7.29        7.69      1.30 o 
  -4   5  14        1.37        0.37      0.93 o 
  -3   5  14      238.04      219.47      4.84 o 
  -2   5  14      665.98      649.50      7.78 o 
  -1   5  14       24.16       24.81      1.61 o 
   0   5  14       17.19       15.46      1.37 o 
   1   5  14      158.27      147.55      3.53 o 
   2   5  14       43.07       36.81      2.46 o 
   3   5  14        9.05        8.28      1.17 o 
   4   5  14        0.38        1.40      3.57 o 
  -8   6  14      172.32      181.55      9.72 o 
  -7   6  14       42.27       47.30      2.16 o 
  -6   6  14       37.88       39.74      2.66 o 
  -5   6  14      151.75      149.36      5.49 o 
  -4   6  14       62.28       68.22      2.36 o 
  -3   6  14      103.25      112.89      3.26 o 
  -2   6  14      760.76      799.75     13.34 o 
  -1   6  14      146.71      148.56      3.51 o 
   0   6  14      473.49      461.26      8.23 o 
   1   6  14       30.59       25.38      1.76 o 
   2   6  14        0.05        1.19      0.95 o 
   3   6  14       30.13       24.91      2.62 o 
  -7   7  14        6.32        4.63      1.34 o 
  -6   7  14        6.23        5.11      1.46 o 
  -5   7  14        1.24        0.23      0.90 o 
  -4   7  14       93.33       85.15      2.91 o 
  -3   7  14       68.98       63.13      2.28 o 
  -2   7  14       88.92       79.19      2.54 o 
  -1   7  14        1.36        2.26      0.86 o 
   0   7  14        3.21        1.95      0.71 o 
   1   7  14       18.32       13.28      1.52 o 
   2   7  14        0.65       11.82     19.47 o 
  -4   8  14       80.25       84.77      3.66 o 
  -3   8  14       23.45       20.29      1.60 o 
  -2   8  14      236.56      251.90      5.21 o 
  -1   8  14      166.55      162.54      4.20 o 
 -11   0  15       49.92       55.52      4.21 o 
  -9   0  15        5.71       14.45      3.50 o 
  -7   0  15      129.20      150.32      5.80 o 
  -5   0  15     2724.94     2880.23     55.09 o 
  -3   0  15      542.24      633.44     10.95 o 
  -1   0  15       87.16      103.93      5.94 o 
   1   0  15      292.94      328.46     10.37 o 
   3   0  15     1390.61     1452.32     24.35 o 
   5   0  15      205.53      227.00     32.82 o 
 -10   1  15      304.39      326.64      6.16 o 
  -9   1  15        4.21        4.17      1.08 o 
  -8   1  15      342.84      356.96      6.41 o 
  -7   1  15        2.47        0.76      1.18 o 
  -6   1  15       67.30       70.19      2.85 o 
  -5   1  15       40.33       29.93      1.53 o 
  -4   1  15      147.52      133.88      3.00 o 
  -3   1  15       70.83       56.48      2.13 o 
  -2   1  15       44.73       48.05      2.17 o 
  -1   1  15       30.60       27.60      1.74 o 
   0   1  15       99.90      104.80      5.93 o 
   1   1  15      252.56      266.21      8.28 o 
   2   1  15       43.30       45.02      3.65 o 
   3   1  15       61.55       55.72      4.97 o 
   4   1  15      109.94      114.82     11.38 o 
   5   1  15       17.82        7.61      1.88 o 
 -10   2  15        4.35        3.52      1.06 o 
  -9   2  15       60.43       57.47      2.32 o 
  -8   2  15       10.94        9.74      1.35 o 
  -7   2  15      118.83      128.48      4.21 o 
  -6   2  15        9.39       15.88      1.41 o 
  -5   2  15      422.42      426.17     12.42 o 
  -4   2  15       11.68       14.53      1.23 o 
  -3   2  15     2345.21     2523.01     43.56 o 
  -2   2  15       71.90       73.15      2.53 o 
  -1   2  15        9.07       10.01      1.38 o 
   0   2  15        0.26        1.47      0.96 o 
   1   2  15      750.45      764.62     18.79 o 
   2   2  15      101.21       81.29      3.58 o 
   3   2  15      247.23      234.16      8.76 o 
   4   2  15        2.88        2.86      2.12 o 
   5   2  15       78.33       55.76      8.48 o 
 -10   3  15      506.34      539.72     13.07 o 
  -9   3  15       28.41       31.83      1.55 o 
  -8   3  15      457.50      474.69      5.60 o 
  -7   3  15      110.66      106.00      3.15 o 
  -6   3  15        2.52        1.04      0.90 o 
  -5   3  15      195.60      190.09      4.96 o 
  -4   3  15      127.00      135.55      3.76 o 
  -3   3  15      135.57      141.58      3.30 o 
  -2   3  15        5.43        4.39      1.21 o 
  -1   3  15      199.71      207.53      4.41 o 
   0   3  15      245.22      221.17      4.69 o 
   1   3  15       50.97       50.74      3.51 o 
   2   3  15        3.50        0.34      1.75 o 
   3   3  15      121.42      123.06      6.38 o 
   4   3  15       22.64       20.45      2.13 o 
  -9   4  15        2.39        3.20      1.12 o 
  -8   4  15       65.06       63.95      2.17 o 
  -7   4  15      240.07      230.07      6.49 o 
  -6   4  15       26.14       25.55      1.92 o 
  -5   4  15      298.48      327.79      8.41 o 
  -4   4  15      308.69      313.45      6.51 o 
  -3   4  15      618.88      628.60      9.90 o 
  -2   4  15       21.45       15.79      1.47 o 
  -1   4  15        0.81        1.30      1.14 o 
   0   4  15        3.45        3.03      0.92 o 
   1   4  15      176.95      168.80      6.90 o 
   2   4  15       22.88       18.91      1.59 o 
   3   4  15      178.11      148.59      8.38 o 
   4   4  15       26.33       20.59      2.94 o 
  -8   5  15      166.65      206.46      6.19 o 
  -7   5  15        4.11        3.87      0.95 o 
  -6   5  15       66.79       63.63      2.59 o 
  -5   5  15       28.28       29.65      1.92 o 
  -4   5  15       53.59       58.64      2.52 o 
  -3   5  15       17.64       13.86      1.43 o 
  -2   5  15      205.42      199.78      4.97 o 
  -1   5  15       50.35       45.86      2.86 o 
   0   5  15      116.30      123.69      3.80 o 
   1   5  15       94.77       87.38      3.31 o 
   2   5  15       89.68       79.03     11.91 o 
   3   5  15       25.63       21.45      7.13 o 
  -7   6  15       94.74      101.83      4.26 o 
  -6   6  15       12.81       14.58      1.60 o 
  -5   6  15      154.48      159.73      4.16 o 
  -4   6  15       54.70       47.69      2.21 o 
  -3   6  15      395.96      385.68      7.74 o 
  -2   6  15       10.31       11.19      1.33 o 
  -1   6  15        9.96        7.19      1.33 o 
   0   6  15      144.51      129.77      4.52 o 
   1   6  15      286.20      281.69      7.72 o 
   2   6  15        1.65        1.40      2.61 o 
  -5   7  15        0.38        0.01      0.68 o 
  -4   7  15       13.59        9.78      1.29 o 
  -3   7  15       13.17       12.49      1.12 o 
  -2   7  15       41.29       36.42      2.10 o 
  -1   7  15        0.02        0.42      0.91 o 
   0   7  15      146.83      144.75     83.54 o 
 -10   0  16      127.30      154.30      7.11 o 
  -8   0  16       52.30       53.82      6.02 o 
  -6   0  16       79.78       98.73      8.65 o 
  -4   0  16        0.00        0.55      1.59 o 
  -2   0  16      103.85      119.59      5.29 o 
   0   0  16      772.90      831.80     37.46 o 
   2   0  16      111.96      105.63      5.83 o 
   4   0  16       32.70       24.97      4.59 o 
 -10   1  16       20.87       25.63      2.39 o 
  -9   1  16       83.10       98.14      3.23 o 
  -8   1  16        5.10        7.31      1.30 o 
  -7   1  16      266.32      248.77      7.93 o 
  -6   1  16       87.93       71.99      2.49 o 
  -5   1  16      199.87      216.36      5.46 o 
  -4   1  16      347.42      287.38      4.87 o 
  -3   1  16      285.08      270.79      5.22 o 
  -2   1  16       59.49       48.69      2.21 o 
  -1   1  16        2.07        1.54      1.23 o 
   0   1  16        3.16        3.84      1.43 o 
   1   1  16      110.90      101.63      3.97 o 
   2   1  16       86.81       84.00      4.61 o 
   3   1  16        4.71        2.12      0.99 o 
   4   1  16       54.51       43.98      3.12 o 
 -10   2  16        8.09       12.02      2.06 o 
  -9   2  16        3.24        2.08      1.73 o 
  -8   2  16       92.82      102.31      3.58 o 
  -7   2  16        1.89        0.47      1.21 o 
  -6   2  16      372.42      395.05     10.17 o 
  -5   2  16       36.33       30.79      1.65 o 
  -4   2  16        4.27        3.42      0.87 o 
  -3   2  16        4.43        4.72      1.04 o 
  -2   2  16      466.32      470.08     10.57 o 
  -1   2  16        0.07        0.58      0.93 o 
   0   2  16      197.98      197.94      6.44 o 
   1   2  16       59.82       59.13      3.16 o 
   2   2  16      193.44      181.95      5.53 o 
   3   2  16        6.79        1.78      1.51 o 
   4   2  16       17.58       17.47      4.76 o 
  -9   3  16       90.73      113.47      3.58 o 
  -8   3  16        4.23        2.79      0.87 o 
  -7   3  16      106.45      120.15      3.54 o 
  -6   3  16       52.01       42.52      2.35 o 
  -5   3  16      517.71      526.39      8.89 o 
  -4   3  16       28.34       30.09      1.54 o 
  -3   3  16       92.67       87.78      2.99 o 
  -2   3  16       17.91       18.31      1.51 o 
  -1   3  16      322.04      326.78      6.42 o 
   0   3  16      105.18      104.96      3.24 o 
   1   3  16        6.52        6.66      1.37 o 
   2   3  16       48.14       42.68      2.63 o 
   3   3  16        5.84       13.95      3.97 o 
  -9   4  16        8.73        7.37      1.83 o 
  -8   4  16       65.56       64.56      6.47 o 
  -7   4  16        3.60        3.40      0.84 o 
  -6   4  16       65.75       56.26      2.20 o 
  -5   4  16       22.75       20.12      1.55 o 
  -4   4  16       75.30       66.75      2.50 o 
  -3   4  16        1.09        1.63      0.95 o 
  -2   4  16      443.78      443.64      6.31 o 
  -1   4  16       17.18       15.27      1.44 o 
   0   4  16      521.61      487.76     12.97 o 
   1   4  16        9.34       11.20      2.11 o 
   2   4  16      181.46      193.06     24.53 o 
   3   4  16       16.84       21.03      3.10 o 
  -8   5  16       98.54      103.72      5.70 o 
  -7   5  16       36.15       34.98      2.80 o 
  -6   5  16        1.20        0.61      0.78 o 
  -5   5  16      250.50      256.66      6.29 o 
  -4   5  16       47.11       43.97      2.51 o 
  -3   5  16        9.95       10.69      1.42 o 
  -2   5  16      110.22      105.70      3.48 o 
  -1   5  16        0.11       -0.19      0.92 o 
   0   5  16        3.27        1.40      0.90 o 
   1   5  16        5.21        4.97      1.52 o 
   2   5  16       73.43       87.22     17.96 o 
  -6   6  16       47.01       48.54      2.58 o 
  -5   6  16       12.64       11.92      1.15 o 
  -4   6  16       31.43       28.43      2.04 o 
  -3   6  16      103.17       99.06      3.29 o 
  -2   6  16       50.21       49.29      2.44 o 
  -1   6  16       75.67       65.57      2.32 o 
   0   6  16      369.59      342.13     24.06 o 
  -9   0  17        0.22        0.72      0.98 o 
  -7   0  17        0.05       -1.87      2.75 o 
  -5   0  17      235.36      234.71      7.26 o 
  -3   0  17      159.23      150.05      5.71 o 
  -1   0  17        6.14        3.33      2.22 o 
   1   0  17      108.16      103.50      7.35 o 
   3   0  17       98.36       67.56      6.95 o 
  -9   1  17       16.36       15.73      1.42 o 
  -8   1  17      568.52      529.74     19.52 o 
  -7   1  17        0.79       -1.30      1.38 o 
  -6   1  17      129.35      149.02      5.02 o 
  -5   1  17       44.32       25.58      1.92 o 
  -4   1  17      103.57      117.66      3.53 o 
  -3   1  17       10.62        8.79      1.30 o 
  -2   1  17        0.25       -0.11      1.11 o 
  -1   1  17        6.41        9.98      1.73 o 
   0   1  17       37.51       33.18      2.37 o 
   1   1  17       50.93       41.70      3.50 o 
   2   1  17       74.43       62.79      2.75 o 
   3   1  17      127.60       97.87      4.29 o 
  -9   2  17       29.09       31.44      3.56 o 
  -8   2  17        1.54        1.78      1.32 o 
  -7   2  17       73.74       75.73      4.49 o 
  -6   2  17        7.82        6.24      1.09 o 
  -5   2  17        0.78        2.17      0.77 o 
  -4   2  17       70.94       73.44      2.96 o 
  -3   2  17      170.38      181.01      5.68 o 
  -2   2  17      266.69      245.14      8.74 o 
  -1   2  17      255.60      267.45      7.81 o 
   0   2  17        4.45        2.21      1.12 o 
   1   2  17        2.98        1.54      1.25 o 
   2   2  17        1.44        2.84      0.96 o 
  -8   3  17      323.25      350.20      9.00 o 
  -7   3  17       15.29       10.70      1.33 o 
  -6   3  17      551.70      581.60     14.33 o 
  -5   3  17        0.21        1.23      0.72 o 
  -4   3  17       29.13       26.42      1.51 o 
  -3   3  17        8.76        8.44      1.12 o 
  -2   3  17        5.31        5.15      1.03 o 
  -1   3  17       11.34       12.54      1.28 o 
   0   3  17      236.84      232.77     10.14 o 
   1   3  17        8.95        8.48      2.00 o 
   2   3  17       50.39       50.70     21.57 o 
  -8   4  17        0.00        0.23      1.12 o 
  -7   4  17        0.82        1.47      0.65 o 
  -6   4  17        7.77        7.08      0.86 o 
  -5   4  17       74.70       77.68      2.44 o 
  -4   4  17       14.55       13.85      1.58 o 
  -3   4  17       23.62       22.12      1.68 o 
  -2   4  17       14.72       14.27      1.35 o 
  -1   4  17      439.83      402.80      6.04 o 
   0   4  17       11.09        6.07      4.68 o 
   1   4  17        5.08        0.67      8.51 o 
  -6   5  17      212.96      206.98      4.69 o 
  -5   5  17       22.16       19.99      1.44 o 
  -4   5  17        4.30        3.10      1.04 o 
  -3   5  17      174.77      176.52      5.12 o 
  -2   5  17       26.08       17.88      1.76 o 
  -1   5  17      116.60      105.94      3.26 o 
   0   5  17      188.68      216.40     30.77 o 
  -4   6  17       18.23       16.18      2.49 o 
  -3   6  17       46.74       37.48      4.45 o 
  -8   0  18       44.01       36.63      3.94 o 
  -6   0  18      156.33      151.53      9.43 o 
  -4   0  18      157.46      134.90      6.42 o 
  -2   0  18       40.48       39.96      3.97 o 
   0   0  18       78.16       75.50      5.12 o 
   2   0  18      416.06      352.05     13.85 o 
  -8   1  18       36.75       39.74      4.16 o 
  -7   1  18       80.23       83.83      5.48 o 
  -6   1  18        0.04       -1.07      1.75 o 
  -5   1  18       47.46       41.76      2.96 o 
  -4   1  18       29.25       25.03      1.95 o 
  -3   1  18      491.02      478.05     12.12 o 
  -2   1  18       20.00       13.49      1.83 o 
  -1   1  18      420.12      430.24     20.34 o 
   0   1  18       56.17       46.99      2.93 o 
   1   1  18       10.94        9.86      1.77 o 
  -8   2  18       37.87       43.96      4.22 o 
  -7   2  18        4.94        5.71      2.57 o 
  -6   2  18       20.33       17.45      1.81 o 
  -5   2  18        8.51        8.07      1.22 o 
  -4   2  18        4.81        1.73      0.85 o 
  -3   2  18       86.93       83.03      3.66 o 
  -2   2  18       46.79       30.82      2.03 o 
  -1   2  18       20.11       21.11      1.75 o 
   0   2  18        6.08        5.83      1.24 o 
   1   2  18        4.95        5.12      0.99 o 
  -7   3  18       13.33       17.07      3.04 o 
  -6   3  18       71.64       62.80      3.28 o 
  -5   3  18       36.10       29.83      1.92 o 
  -4   3  18       27.45       34.79      1.90 o 
  -3   3  18      175.01      180.35      4.19 o 
  -2   3  18        0.02        0.15      0.77 o 
  -1   3  18      620.95      595.83     19.65 o 
   0   3  18       44.28       35.64      2.37 o 
  -6   4  18       63.29       77.57      5.14 o 
  -5   4  18        0.01        0.83      0.93 o 
  -4   4  18       19.61       20.37      1.71 o 
  -3   4  18       26.38       19.83      1.56 o 
  -2   4  18      231.93      223.39      5.91 o 
  -1   4  18        5.90        7.40      2.58 o 
  -7   0  19      254.60      227.79      8.79 o 
  -5   0  19       41.42       35.48      4.50 o 
  -3   0  19        0.05        2.97      4.95 o 
  -1   0  19        5.61        6.40      1.86 o 
  -7   1  19       22.67       19.13      2.97 o 
  -6   1  19      241.30      209.44     12.88 o 
  -5   1  19        0.24        1.00      1.58 o 
  -4   1  19      414.95      371.63      6.43 o 
  -3   1  19        0.24       -0.99      1.03 o 
  -2   1  19       57.73       48.54      2.69 o 
  -1   1  19       20.52       13.19      1.89 o 
   0   1  19       75.07       69.59      3.26 o 
  -6   2  19       22.43       22.84      3.53 o 
  -5   2  19       10.93       10.21      4.16 o 
  -4   2  19       24.12       21.79      1.82 o 
  -3   2  19       15.07       16.06      1.34 o 
  -2   2  19       71.74       83.45      3.15 o 
  -1   2  19       93.50       93.03      3.77 o 
  -5   3  19        2.68       -0.79      1.04 o 
  -4   3  19      121.84      109.94      3.64 o 
  -3   3  19       52.42       34.27      2.74 o 
  -2   3  19        1.28        5.11      3.06 o 
                                                 
